# Supplementary material for: 4-[2-(Benzyl­sulfan­yl)acet­yl]-3,4-dihydro­quinoxalin-2(1H)-one
Source: Acta Crystallogr Sect E Struct Rep Online. 2011 Mar 12;67(Pt 4):o848. doi: 10.1107/S1600536811008178 (PMC3099835; doi:10.1107/S1600536811008178)
Supplement: Supplementary file 1 [file e-67-0o848-sup1.cif]

##############################################################################
###                                                                        ###
###        Electronic paper (Acta Crystallographica Section E)             ###
###                                                                        ###
##############################################################################
#                                                                            #
# This CIF contains the data in a paper accepted for publication in Acta     #
# Crystallographica Section E. It conforms to the requirements of Notes      #
# for Authors for Section E, and has been peer reviewed under the auspices   #
# of the IUCr Commission on Journals.                                        #
#                                                                            #
# Full details of the Crystallographic Information File format               #
# are given in the paper "The Crystallographic Information File (CIF):       #
# a New Standard Archive File for Crystallography" by S. R. Hall, F. H.      #
# Allen and I. D. Brown [Acta Cryst. (1991), A47, 655-685].                  #
#                                                                            #
# The current version of the core CIF dictionary is obtainable from          #
# ftp://ftp.iucr.org/pub/cif_core.dic. The current version number is 2.4.    #
#                                                                            #
# Software is freely available for graphical display of the structure(s) in  #
# this CIF.  For information consult the CIF home page http://www.iucr.org/  #
# cif/home.html                                                              #
#                                                                            #
# This file may be used for bona fide research purposes within the           #
# scientific community so long as proper attribution is given to the journal # 
# article from which it was obtained.                                        #
#                                                                            #
##############################################################################
                                             
data_I
_audit_creation_method     SHELXL-97
_chemical_name_systematic
;
4-[2-(Benzylsulfanyl)acetyl]-3,4-dihydroquinoxalin-2(1<i>H</i>)-one
;
_chemical_name_common
;
;
_chemical_formula_moiety     'C17 H16 N2 O2 S'
_chemical_formula_sum     'C17 H16 N2 O2 S'
_chemical_formula_iupac     'C17 H16 N2 O2 S'
_chemical_formula_weight     312.38
_chemical_melting_point     ?
_symmetry_cell_setting     orthorhombic
_symmetry_space_group_name_H-M     'P c c n'
_symmetry_space_group_name_Hall     '-P 2ab 2ac'
loop_
    _symmetry_equiv_pos_as_xyz
    'x, y, z'
    '-x+1/2, -y+1/2, z'
    'x+1/2, -y, -z+1/2'
    '-x, y+1/2, -z+1/2'
    '-x, -y, -z'
    'x-1/2, y-1/2, -z'
    '-x-1/2, y, z-1/2'
    'x, -y-1/2, z-1/2'
_cell_length_a     13.9502(8)
_cell_length_b     32.2588(17)
_cell_length_c     6.9728(3)
_cell_angle_alpha     90.00
_cell_angle_beta     90.00
_cell_angle_gamma     90.00
_cell_volume     3137.9(3)
_cell_formula_units_Z     8
_cell_measurement_reflns_used     2915
_cell_measurement_theta_min     3.18
_cell_measurement_theta_max     23.09
_cell_measurement_temperature     296(2)
_exptl_crystal_description     'plate'
_exptl_crystal_colour     'colorless'
_exptl_crystal_size_max     0.47
_exptl_crystal_size_mid     0.23
_exptl_crystal_size_min     0.07
_exptl_crystal_density_diffrn     1.322
_exptl_crystal_density_meas     ?
_exptl_crystal_density_method     'not measured'
_exptl_crystal_F_000     1312
_exptl_absorpt_coefficient_mu     0.215
_exptl_absorpt_correction_type     multi-scan
_exptl_absorpt_process_details     '(SADABS; Bruker, 2007)'
_exptl_absorpt_correction_T_min     0.9059
_exptl_absorpt_correction_T_max     0.9851
_exptl_special_details
;
;
_diffrn_ambient_temperature     296(2)
_diffrn_radiation_type     MoK\a
_diffrn_radiation_wavelength     0.71073
_diffrn_radiation_source     'fine-focus sealed tube'
_diffrn_radiation_monochromator     graphite
_diffrn_measurement_device_type     'Bruker Kappa APEXII CCD'
_diffrn_measurement_method     '\f and \w'
_diffrn_detector_area_resol_mean     ?
_diffrn_reflns_number     16363
_diffrn_reflns_av_R_equivalents     0.0435
_diffrn_reflns_av_sigmaI/netI     0.0462
_diffrn_reflns_theta_min     1.26
_diffrn_reflns_theta_max     28.30
_diffrn_reflns_theta_full     28.30
_diffrn_measured_fraction_theta_max     0.996
_diffrn_measured_fraction_theta_full     0.996
_diffrn_reflns_limit_h_min     -18
_diffrn_reflns_limit_h_max     17
_diffrn_reflns_limit_k_min     -23
_diffrn_reflns_limit_k_max     43
_diffrn_reflns_limit_l_min     -9
_diffrn_reflns_limit_l_max     9
_diffrn_standards_number     0
_diffrn_standards_interval_count     .
_diffrn_standards_interval_time     .
_diffrn_standards_decay_%     ?
_refine_special_details
;
 Refinement of F^2^ against ALL reflections.  The weighted R-factor wR and
 goodness of fit S are based on F^2^, conventional R-factors R are based
 on F, with F set to zero for negative F^2^. The threshold expression of
 F^2^ > 2\s(F^2^) is used only for calculating R-factors(gt) etc. and is
 not relevant to the choice of reflections for refinement.  R-factors based
 on F^2^ are statistically about twice as large as those based on F, and R-
 factors based on ALL data will be even larger.
;
_reflns_number_total     3892
_reflns_number_gt     2412
_reflns_threshold_expression     I>2\s(I)
_refine_ls_structure_factor_coef     Fsqd
_refine_ls_matrix_type     full
_refine_ls_R_factor_all     0.0970
_refine_ls_R_factor_gt     0.0552
_refine_ls_wR_factor_gt     0.1533
_refine_ls_wR_factor_ref     0.1829
_refine_ls_goodness_of_fit_ref     0.998
_refine_ls_restrained_S_all     0.998
_refine_ls_number_reflns     3889
_refine_ls_number_parameters     203
_refine_ls_number_restraints     0
_refine_ls_hydrogen_treatment     mixed
_refine_ls_weighting_scheme     calc
_refine_ls_weighting_details
         'calc w=1/[\s^2^(Fo^2^)+(0.1080P)^2^+0.1052P] where P=(Fo^2^+2Fc^2^)/3'
_atom_sites_solution_hydrogens     geom
_atom_sites_solution_primary     direct
_atom_sites_solution_secondary     difmap
_refine_ls_shift/su_max     0.001
_refine_ls_shift/su_mean     0.000
_refine_diff_density_max     0.266
_refine_diff_density_min     -0.203
_refine_ls_extinction_method     none
_refine_ls_extinction_coef     ?
loop_
    _atom_type_symbol
    _atom_type_description
    _atom_type_scat_dispersion_real
    _atom_type_scat_dispersion_imag
    _atom_type_scat_source
    'C' 'C' 0.0033 0.0016
                         'International Tables Vol C Tables 4.2.6.8 and 6.1.1.4'
    'H' 'H' 0.0000 0.0000
                         'International Tables Vol C Tables 4.2.6.8 and 6.1.1.4'
    'N' 'N' 0.0061 0.0033
                         'International Tables Vol C Tables 4.2.6.8 and 6.1.1.4'
    'O' 'O' 0.0106 0.0060
                         'International Tables Vol C Tables 4.2.6.8 and 6.1.1.4'
    'S' 'S' 0.1246 0.1234
                         'International Tables Vol C Tables 4.2.6.8 and 6.1.1.4'
_computing_data_collection     'APEX2 (Bruker, 2007)'
_computing_cell_refinement     'SAINT (Bruker, 2007)'
_computing_data_reduction     'SAINT (Bruker, 2007)'
_computing_structure_solution     'SHELXS97 (Sheldrick, 2008)'
_computing_structure_refinement     'SHELXL97 (Sheldrick, 2008)'
_computing_molecular_graphics
                  'ORTEP-3 for Windows (Farrugia, 1997) and PLATON (Spek, 2009)'
_computing_publication_material
                                'WinGX (Farrugia, 1999) and PLATON (Spek, 2009)'
loop_
    _atom_site_type_symbol
    _atom_site_label
    _atom_site_fract_x
    _atom_site_fract_y
    _atom_site_fract_z
    _atom_site_U_iso_or_equiv
    _atom_site_adp_type
    _atom_site_calc_flag
    _atom_site_refinement_flags
    _atom_site_occupancy
    _atom_site_disorder_assembly
    _atom_site_disorder_group
    S S1 0.67947(5) 0.701430(18) 0.13947(11) 0.0539(3) Uani d . 1 . .
    O O4 0.77529(11) 0.61610(5) 0.1173(2) 0.0439(4) Uani d . 1 . .
    N N1 0.63517(13) 0.58234(5) 0.0968(3) 0.0364(4) Uani d . 1 . .
    O O3 0.63199(12) 0.50899(5) 0.4824(2) 0.0530(5) Uani d . 1 . .
    C C1 0.47960(15) 0.55216(6) 0.1309(3) 0.0377(5) Uani d . 1 . .
    C C9 0.69061(15) 0.61743(6) 0.0743(3) 0.0331(5) Uani d . 1 . .
    C C8 0.60499(16) 0.52927(7) 0.3446(3) 0.0399(5) Uani d . 1 . .
    C C7 0.67595(15) 0.54813(7) 0.2064(3) 0.0400(5) Uani d . 1 . .
    H H7A 0.7311 0.5581 0.2775 0.048 Uiso calc R 1 . .
    H H7B 0.6980 0.5269 0.1184 0.048 Uiso calc R 1 . .
    N N2 0.51165(14) 0.53532(6) 0.3046(3) 0.0442(5) Uani d . 1 . .
    C C10 0.64388(16) 0.65674(7) 0.0037(3) 0.0394(5) Uani d . 1 . .
    H H10A 0.5748 0.6537 0.0112 0.047 Uiso calc R 1 . .
    H H10B 0.6607 0.6610 -0.1299 0.047 Uiso calc R 1 . .
    C C5 0.51272(19) 0.58963(8) -0.1586(4) 0.0490(6) Uani d . 1 . .
    H H5 0.5557 0.6032 -0.2391 0.059 Uiso calc R 1 . .
    C C12 0.50134(19) 0.69134(8) 0.3071(4) 0.0514(6) Uani d . 1 . .
    C C6 0.54236(15) 0.57563(6) 0.0199(3) 0.0364(5) Uani d . 1 . .
    C C3 0.35632(19) 0.56161(9) -0.1015(4) 0.0581(7) Uani d . 1 . .
    H H3 0.2931 0.5579 -0.1402 0.070 Uiso calc R 1 . .
    C C2 0.38689(17) 0.54535(7) 0.0697(4) 0.0477(6) Uani d . 1 . .
    H H2 0.3451 0.5297 0.1445 0.057 Uiso calc R 1 . .
    C C11 0.6058(2) 0.69568(9) 0.3512(4) 0.0577(7) Uani d . 1 . .
    H H11A 0.6269 0.6714 0.4217 0.069 Uiso calc R 1 . .
    H H11B 0.6150 0.7197 0.4332 0.069 Uiso calc R 1 . .
    C C4 0.4191(2) 0.58341(8) -0.2165(4) 0.0592(7) Uani d . 1 . .
    H H4 0.3983 0.5940 -0.3334 0.071 Uiso calc R 1 . .
    C C13 0.4534(3) 0.65588(11) 0.3446(5) 0.0776(9) Uani d . 1 . .
    H H13 0.4853 0.6339 0.4025 0.093 Uiso calc R 1 . .
    C C16 0.3583(3) 0.7183(2) 0.1691(9) 0.156(3) Uani d . 1 . .
    H H16 0.3267 0.7396 0.1054 0.188 Uiso calc R 1 . .
    C C14 0.3569(3) 0.65185(15) 0.2976(7) 0.1123(16) Uani d . 1 . .
    H H14 0.3240 0.6275 0.3254 0.135 Uiso calc R 1 . .
    C C17 0.4533(2) 0.72278(13) 0.2194(7) 0.1095(15) Uani d . 1 . .
    H H17 0.4849 0.7475 0.1932 0.131 Uiso calc R 1 . .
    C C15 0.3119(3) 0.6836(2) 0.2115(7) 0.133(2) Uani d . 1 . .
    H H15 0.2473 0.6812 0.1811 0.160 Uiso calc R 1 . .
    H H1N 0.471(2) 0.5207(9) 0.367(4) 0.060(8) Uiso d . 1 . .
loop_
    _atom_site_aniso_label
    _atom_site_aniso_U_11
    _atom_site_aniso_U_22
    _atom_site_aniso_U_33
    _atom_site_aniso_U_12
    _atom_site_aniso_U_13
    _atom_site_aniso_U_23
    S1 0.0418(4) 0.0307(3) 0.0892(6) -0.0038(2) 0.0018(3) -0.0011(3)
    O4 0.0330(9) 0.0376(8) 0.0611(10) -0.0068(7) -0.0027(7) 0.0045(7)
    N1 0.0310(10) 0.0358(10) 0.0424(10) -0.0056(8) -0.0005(8) 0.0066(8)
    O3 0.0451(10) 0.0577(11) 0.0561(11) -0.0119(8) -0.0068(8) 0.0193(9)
    C1 0.0321(11) 0.0339(11) 0.0473(13) -0.0016(9) 0.0012(10) 0.0006(10)
    C9 0.0322(11) 0.0316(10) 0.0356(11) -0.0031(9) 0.0043(9) -0.0004(9)
    C8 0.0380(12) 0.0360(11) 0.0456(13) -0.0075(10) 0.0005(10) 0.0048(10)
    C7 0.0315(11) 0.0358(11) 0.0527(13) -0.0028(9) 0.0015(10) 0.0092(10)
    N2 0.0336(11) 0.0494(11) 0.0495(12) -0.0061(9) 0.0057(9) 0.0140(10)
    C10 0.0355(12) 0.0381(12) 0.0447(12) -0.0009(10) 0.0063(10) 0.0042(10)
    C5 0.0462(15) 0.0544(15) 0.0464(14) -0.0109(12) -0.0015(11) 0.0093(11)
    C12 0.0476(15) 0.0572(15) 0.0495(14) 0.0108(12) 0.0027(11) -0.0060(12)
    C6 0.0302(11) 0.0332(10) 0.0459(12) -0.0037(9) -0.0009(9) -0.0002(9)
    C3 0.0391(13) 0.0587(16) 0.0765(19) -0.0109(13) -0.0155(13) -0.0009(14)
    C2 0.0338(12) 0.0452(13) 0.0642(16) -0.0086(11) 0.0019(11) 0.0022(12)
    C11 0.0540(17) 0.0592(16) 0.0599(16) 0.0099(13) -0.0070(13) -0.0154(13)
    C4 0.0557(17) 0.0663(17) 0.0558(16) -0.0097(14) -0.0181(13) 0.0063(13)
    C13 0.068(2) 0.075(2) 0.090(2) -0.0013(18) 0.0167(18) -0.0014(18)
    C16 0.062(3) 0.211(6) 0.197(6) 0.044(3) 0.011(3) 0.093(5)
    C14 0.076(3) 0.135(4) 0.126(4) -0.044(3) 0.031(3) -0.041(3)
    C17 0.053(2) 0.099(3) 0.176(4) 0.028(2) 0.007(2) 0.054(3)
    C15 0.050(2) 0.241(7) 0.109(4) 0.011(3) -0.010(2) -0.007(4)
_geom_special_details
;
 All s.u.'s (except the s.u. in the dihedral angle between two l.s. planes)
 are estimated using the full covariance matrix.  The cell s.u.'s are taken
 into account individually in the estimation of s.u.'s in distances, angles
 and torsion angles; correlations between s.u.'s in cell parameters are only
 used when they are defined by crystal symmetry.  An approximate (isotropic)
 treatment of cell s.u.'s is used for estimating s.u.'s involving l.s. planes.
;
loop_
    _geom_bond_atom_site_label_1
    _geom_bond_atom_site_label_2
    _geom_bond_site_symmetry_2
    _geom_bond_distance
    _geom_bond_publ_flag
    S1 C10 . 1.795(2) ?
    S1 C11 . 1.808(3) ?
    O4 C9 . 1.219(3) ?
    N1 C9 . 1.380(3) ?
    N1 C6 . 1.418(3) ?
    N1 C7 . 1.458(3) ?
    O3 C8 . 1.222(3) ?
    C1 C2 . 1.380(3) ?
    C1 C6 . 1.393(3) ?
    C1 N2 . 1.400(3) ?
    C9 C10 . 1.508(3) ?
    C8 N2 . 1.346(3) ?
    C8 C7 . 1.509(3) ?
    C7 H7A . 0.9700 ?
    C7 H7B . 0.9700 ?
    N2 H1N . 0.85(3) ?
    C10 H10A . 0.9700 ?
    C10 H10B . 0.9700 ?
    C5 C4 . 1.382(4) ?
    C5 C6 . 1.387(3) ?
    C5 H5 . 0.9300 ?
    C12 C13 . 1.351(4) ?
    C12 C17 . 1.361(4) ?
    C12 C11 . 1.496(4) ?
    C3 C2 . 1.372(4) ?
    C3 C4 . 1.380(4) ?
    C3 H3 . 0.9300 ?
    C2 H2 . 0.9300 ?
    C11 H11A . 0.9700 ?
    C11 H11B . 0.9700 ?
    C4 H4 . 0.9300 ?
    C13 C14 . 1.392(5) ?
    C13 H13 . 0.9300 ?
    C16 C15 . 1.327(8) ?
    C16 C17 . 1.379(6) ?
    C16 H16 . 0.9300 ?
    C14 C15 . 1.342(7) ?
    C14 H14 . 0.9300 ?
    C17 H17 . 0.9300 ?
    C15 H15 . 0.9300 ?
loop_
    _geom_angle_atom_site_label_1
    _geom_angle_atom_site_label_2
    _geom_angle_atom_site_label_3
    _geom_angle_site_symmetry_1
    _geom_angle_site_symmetry_3
    _geom_angle
    _geom_angle_publ_flag
    C10 S1 C11 . . 101.02(12) ?
    C9 N1 C6 . . 126.45(18) ?
    C9 N1 C7 . . 117.51(17) ?
    C6 N1 C7 . . 116.03(17) ?
    C2 C1 C6 . . 120.3(2) ?
    C2 C1 N2 . . 120.3(2) ?
    C6 C1 N2 . . 119.4(2) ?
    O4 C9 N1 . . 119.08(19) ?
    O4 C9 C10 . . 121.91(19) ?
    N1 C9 C10 . . 118.98(19) ?
    O3 C8 N2 . . 122.6(2) ?
    O3 C8 C7 . . 121.0(2) ?
    N2 C8 C7 . . 116.3(2) ?
    N1 C7 C8 . . 112.57(18) ?
    N1 C7 H7A . . 109.1 ?
    C8 C7 H7A . . 109.1 ?
    N1 C7 H7B . . 109.1 ?
    C8 C7 H7B . . 109.1 ?
    H7A C7 H7B . . 107.8 ?
    C8 N2 C1 . . 123.0(2) ?
    C8 N2 H1N . . 117.0(19) ?
    C1 N2 H1N . . 116.3(19) ?
    C9 C10 S1 . . 112.54(16) ?
    C9 C10 H10A . . 109.1 ?
    S1 C10 H10A . . 109.1 ?
    C9 C10 H10B . . 109.1 ?
    S1 C10 H10B . . 109.1 ?
    H10A C10 H10B . . 107.8 ?
    C4 C5 C6 . . 119.8(2) ?
    C4 C5 H5 . . 120.1 ?
    C6 C5 H5 . . 120.1 ?
    C13 C12 C17 . . 118.3(3) ?
    C13 C12 C11 . . 121.4(3) ?
    C17 C12 C11 . . 120.2(3) ?
    C5 C6 C1 . . 119.2(2) ?
    C5 C6 N1 . . 124.2(2) ?
    C1 C6 N1 . . 116.55(19) ?
    C2 C3 C4 . . 120.2(2) ?
    C2 C3 H3 . . 119.9 ?
    C4 C3 H3 . . 119.9 ?
    C3 C2 C1 . . 120.0(2) ?
    C3 C2 H2 . . 120.0 ?
    C1 C2 H2 . . 120.0 ?
    C12 C11 S1 . . 113.29(19) ?
    C12 C11 H11A . . 108.9 ?
    S1 C11 H11A . . 108.9 ?
    C12 C11 H11B . . 108.9 ?
    S1 C11 H11B . . 108.9 ?
    H11A C11 H11B . . 107.7 ?
    C3 C4 C5 . . 120.3(3) ?
    C3 C4 H4 . . 119.9 ?
    C5 C4 H4 . . 119.9 ?
    C12 C13 C14 . . 120.8(4) ?
    C12 C13 H13 . . 119.6 ?
    C14 C13 H13 . . 119.6 ?
    C15 C16 C17 . . 120.0(5) ?
    C15 C16 H16 . . 120.0 ?
    C17 C16 H16 . . 120.0 ?
    C15 C14 C13 . . 119.1(4) ?
    C15 C14 H14 . . 120.4 ?
    C13 C14 H14 . . 120.4 ?
    C12 C17 C16 . . 120.7(4) ?
    C12 C17 H17 . . 119.7 ?
    C16 C17 H17 . . 119.7 ?
    C16 C15 C14 . . 121.1(4) ?
    C16 C15 H15 . . 119.5 ?
    C14 C15 H15 . . 119.5 ?
loop_
    _geom_torsion_atom_site_label_1
    _geom_torsion_atom_site_label_2
    _geom_torsion_atom_site_label_3
    _geom_torsion_atom_site_label_4
    _geom_torsion_site_symmetry_1
    _geom_torsion_site_symmetry_2
    _geom_torsion_site_symmetry_3
    _geom_torsion_site_symmetry_4
    _geom_torsion
    _geom_torsion_publ_flag
    C6 N1 C9 O4 . . . . -166.4(2) ?
    C7 N1 C9 O4 . . . . 12.1(3) ?
    C6 N1 C9 C10 . . . . 15.7(3) ?
    C7 N1 C9 C10 . . . . -165.86(19) ?
    C9 N1 C7 C8 . . . . 136.4(2) ?
    C6 N1 C7 C8 . . . . -44.9(3) ?
    O3 C8 C7 N1 . . . . -159.2(2) ?
    N2 C8 C7 N1 . . . . 22.2(3) ?
    O3 C8 N2 C1 . . . . -168.6(2) ?
    C7 C8 N2 C1 . . . . 10.0(3) ?
    C2 C1 N2 C8 . . . . 158.4(2) ?
    C6 C1 N2 C8 . . . . -21.2(3) ?
    O4 C9 C10 S1 . . . . -43.2(3) ?
    N1 C9 C10 S1 . . . . 134.71(18) ?
    C11 S1 C10 C9 . . . . -78.50(18) ?
    C4 C5 C6 C1 . . . . 5.8(4) ?
    C4 C5 C6 N1 . . . . -176.6(2) ?
    C2 C1 C6 C5 . . . . -4.4(3) ?
    N2 C1 C6 C5 . . . . 175.2(2) ?
    C2 C1 C6 N1 . . . . 177.8(2) ?
    N2 C1 C6 N1 . . . . -2.6(3) ?
    C9 N1 C6 C5 . . . . 36.4(3) ?
    C7 N1 C6 C5 . . . . -142.1(2) ?
    C9 N1 C6 C1 . . . . -145.9(2) ?
    C7 N1 C6 C1 . . . . 35.6(3) ?
    C4 C3 C2 C1 . . . . 2.5(4) ?
    C6 C1 C2 C3 . . . . 0.2(4) ?
    N2 C1 C2 C3 . . . . -179.4(2) ?
    C13 C12 C11 S1 . . . . 114.1(3) ?
    C17 C12 C11 S1 . . . . -62.9(4) ?
    C10 S1 C11 C12 . . . . -54.1(2) ?
    C2 C3 C4 C5 . . . . -1.1(4) ?
    C6 C5 C4 C3 . . . . -3.1(4) ?
    C17 C12 C13 C14 . . . . -1.1(5) ?
    C11 C12 C13 C14 . . . . -178.1(3) ?
    C12 C13 C14 C15 . . . . 1.0(6) ?
    C13 C12 C17 C16 . . . . -0.4(6) ?
    C11 C12 C17 C16 . . . . 176.6(4) ?
    C15 C16 C17 C12 . . . . 2.1(9) ?
    C17 C16 C15 C14 . . . . -2.3(10) ?
    C13 C14 C15 C16 . . . . 0.7(8) ?
loop_
    _geom_hbond_atom_site_label_D
    _geom_hbond_atom_site_label_H
    _geom_hbond_atom_site_label_A
    _geom_hbond_site_symmetry_A
    _geom_hbond_distance_DH
    _geom_hbond_distance_HA
    _geom_hbond_distance_DA
    _geom_hbond_angle_DHA
    C5 H5 O4 7_755 0.93 2.60 3.452(3) 153
    C10 H10B O4 7_755 0.97 2.45 3.202(3) 134
    N2 H1N O3 5_666 0.85(3) 2.02(3) 2.875(3) 175(3)
data_global
_journal_date_recd_electronic     2011-02-08
_journal_date_accepted     2011-03-03
_journal_name_full     'Acta Crystallographica, Section E'
_journal_year     2011
_journal_volume     67
_journal_issue      4
_journal_page_first     o848
_journal_page_last     o848
_journal_paper_category     QO
_journal_coeditor_code     HG2799
_publ_contact_author_name     'Munawar Ali Munawar'
_publ_contact_author_address
;
Institute of Chemistry,
University of the Punjab, Lahore, Pakistan.
;
_publ_contact_author_email     'munawaralimunawar@yahoo.com'
_publ_contact_author_fax     ?
_publ_contact_author_phone     '+92-42-99230463'
_publ_section_title
;
4-[2-(Benzylsulfanyl)acetyl]-3,4-dihydroquinoxalin-2(1<i>H</i>)-one
;
loop_
    _publ_author_name
    _publ_author_footnote
    _publ_author_address
    'Nasir, Waqar' .
;
Institute of Chemistry,
University of the Punjab, Lahore, Pakistan
;
    'Munawar, Munawar Ali' .
;
Institute of Chemistry,
University of the Punjab, Lahore, Pakistan
;
    'Nadeem, Sohail' .
;
Institute of Chemistry,
University of the Punjab, Lahore, Pakistan
;
    'Amjad, Rana' .
;
Institute of Chemistry,
University of the Punjab, Lahore, Pakistan
;
    'Adnan, Ahmad' .
;
Department of Chemistry,
GC University, Lahore 54000, Pakistan
;
