# Supplementary material for: 4-[2-(Benzyl­sulfan­yl)acet­yl]-3,4-dihydro­quinoxalin-2(1H)-one
Source: Acta Crystallogr Sect E Struct Rep Online. 2011 Mar 12;67(Pt 4):o848. doi: 10.1107/S1600536811008178 (PMC3099835; doi:10.1107/S1600536811008178)
Supplement: Supplementary file 2 [file e-67-0o848-Isup2.hkl]

#
# h,k,l, Fc-squared, Fo-squared, sigma(Fo-squared) and status flag
#
data_I
_shelx_title ' AW1N1 in Pccn'
_shelx_refln_list_code          4
_shelx_F_calc_maximum      195.36
_exptl_crystal_F_000      1312.00
_reflns_d_resolution_high  0.7496
 
loop_
 _symmetry_equiv_pos_as_xyz
 'x, y, z'
 '-x+1/2, -y+1/2, z'
 'x+1/2, -y, -z+1/2'
 '-x, y+1/2, -z+1/2'
 '-x, -y, -z'
 'x-1/2, y-1/2, -z'
 '-x-1/2, y, z-1/2'
 'x, -y-1/2, z-1/2'
 
_cell_length_a    13.9502
_cell_length_b    32.2588
_cell_length_c     6.9728
_cell_angle_alpha  90.000
_cell_angle_beta   90.000
_cell_angle_gamma  90.000
 
_shelx_F_squared_multiplier     1.000
 
loop_
 _refln_index_h
 _refln_index_k
 _refln_index_l
 _refln_F_squared_calc
 _refln_F_squared_meas
 _refln_F_squared_sigma
 _refln_observed_status
   4   0   0    14476.65    14828.05    269.74 o
   6   0   0    38166.88    40478.13    594.70 o
   8   0   0     1397.74     1731.95     50.18 o
  10   0   0      181.01      141.52     16.44 o
  12   0   0       48.74        6.94     19.99 o
  14   0   0      269.12      284.37     39.17 o
  16   0   0      422.87      414.93     51.82 o
  18   0   0        6.56      -11.83     29.78 o
   3   1   0     5400.18     5641.63     66.60 o
   5   1   0     3590.33     3794.50     48.17 o
   7   1   0      363.68      339.74     12.63 o
   9   1   0     1162.89     1038.58     24.06 o
  11   1   0      112.40       73.89     12.47 o
  13   1   0      882.17      861.06     38.66 o
  15   1   0      195.38      256.72     35.70 o
  17   1   0       13.70      -18.57     20.05 o
   2   2   0     9991.84    10204.06    184.93 o
   4   2   0      341.42      407.58     10.65 o
   6   2   0      947.74      839.17     16.45 o
   8   2   0     9063.29     9386.04    148.24 o
  10   2   0       55.00       57.11     10.79 o
  12   2   0      411.83      444.47     29.39 o
  14   2   0      255.10      270.88     27.68 o
  16   2   0       75.59       65.05     24.68 o
  18   2   0        7.32        3.86     21.49 o
   3   3   0     1503.87     1643.79     22.15 o
   5   3   0     2654.30     2898.14     42.89 o
   7   3   0      766.45      891.62     28.56 o
   9   3   0     2154.08     2188.54     58.55 o
  11   3   0      191.71      171.69     15.44 o
  13   3   0      670.52      586.21     33.50 o
  15   3   0        7.76      -10.85     17.15 o
  17   3   0        5.74      -18.75     18.75 o
   0   4   0       18.68       -1.63      2.04 o
   2   4   0     3982.25     3940.94     47.56 o
   4   4   0     5022.08     5474.33     66.31 o
   6   4   0     1390.89     1452.38     26.20 o
   8   4   0      538.61      552.93     65.89 o
  10   4   0      258.79      274.99     16.94 o
  12   4   0       44.41       24.01     12.32 o
  14   4   0      549.03      441.16     33.21 o
  16   4   0       77.70      120.10     36.31 o
  18   4   0       45.59       85.27     25.84 o
   1   5   0      459.54      202.77     11.02 o
   3   5   0        3.16       -2.82      2.82 o
   5   5   0       88.97       67.74      5.53 o
   7   5   0     1466.10     1426.61     38.07 o
   9   5   0       53.23       38.40     12.11 o
  11   5   0        4.44       -9.21      9.21 o
  13   5   0      189.90      165.41     18.17 o
  15   5   0      235.39      241.87     28.10 o
  17   5   0        4.29        9.35     20.72 o
   0   6   0       27.45       48.95     19.38 o
   2   6   0     4115.65     4503.05     48.91 o
   4   6   0     4512.21     4599.05     51.68 o
   6   6   0     1301.42     1171.43     20.32 o
   8   6   0       13.75       -1.25     11.22 o
  10   6   0      125.06      114.84     15.57 o
  12   6   0       84.92       80.28     14.23 o
  14   6   0       31.76       28.33     17.54 o
  16   6   0       78.58      127.46     25.34 o
  18   6   0       15.82       26.51     23.98 o
   1   7   0        0.58        4.65      2.44 o
   3   7   0     5952.53     6465.86     69.79 o
   5   7   0     3675.49     4129.97     48.12 o
   7   7   0        1.20       -6.09      6.09 o
   9   7   0      670.33      707.89     28.07 o
  11   7   0      175.26      200.79     28.56 o
  13   7   0      808.01      867.70     31.60 o
  15   7   0      119.26      133.55     23.35 o
  17   7   0        0.83       21.27     21.46 o
   2   8   0     4023.93     4547.91     50.10 o
   4   8   0      750.58      710.47     15.80 o
   6   8   0     8457.09     8660.40    123.73 o
   8   8   0      651.15      534.92     23.90 o
  10   8   0      319.01      340.85     23.23 o
  12   8   0      994.50      969.23     57.12 o
  14   8   0      635.68      661.68     29.67 o
  16   8   0       97.55       87.78     23.53 o
  18   8   0        1.94       21.57     22.63 o
   1   9   0     1580.38     1570.08     22.18 o
   3   9   0     1095.90     1118.72     16.24 o
   5   9   0      416.18      463.49     13.29 o
   7   9   0     3644.89     3761.23     65.58 o
   9   9   0      236.91      271.98     20.43 o
  11   9   0      103.15       86.37     29.78 o
  13   9   0      100.65      109.64     19.21 o
  15   9   0      619.10      664.28     45.49 o
  17   9   0        0.81      -19.79     19.81 o
   0  10   0     4081.22     4151.12     81.79 o
   2  10   0     6085.05     6220.24     67.84 o
   4  10   0        0.53        3.27      3.65 o
   6  10   0      259.91      193.43     11.69 o
   8  10   0     1608.46     1482.58     42.07 o
  10  10   0     1185.58     1057.60     37.84 o
  12  10   0      230.33      246.83     24.40 o
  14  10   0      116.88       84.81     17.11 o
  16  10   0      323.17      267.95     31.64 o
  18  10   0        5.23      -13.83     23.47 o
   1  11   0    32386.98    33021.12    417.27 o
   3  11   0      102.94      105.31      5.66 o
   5  11   0      251.75      222.03     10.36 o
   7  11   0      836.77      678.72     20.70 o
   9  11   0     1500.72     1378.60     44.27 o
  11  11   0      717.89      749.21     47.74 o
  13  11   0     1067.15     1135.56    105.47 o
  15  11   0      141.15      155.27     25.66 o
  17  11   0       54.32       76.70     25.21 o
   0  12   0    10197.84     9647.74    181.03 o
   2  12   0     7752.51     7690.80     83.57 o
   4  12   0     2505.03     2783.04     37.83 o
   6  12   0     2121.97     2140.60     41.56 o
   8  12   0     1631.53     1541.19     47.12 o
  10  12   0     3899.26     3661.73     86.43 o
  12  12   0      921.52     1005.72     41.50 o
  14  12   0     1631.95     1687.43     57.07 o
  16  12   0      133.93      150.44     26.49 o
   1  13   0        2.15        5.45      4.20 o
   3  13   0     7152.33     7476.77     89.74 o
   5  13   0       50.53       43.97      6.56 o
   7  13   0     2389.28     2512.67     77.52 o
   9  13   0     5551.54     5678.23    120.98 o
  11  13   0      732.51      677.82     33.08 o
  13  13   0      787.49      813.45     38.22 o
  15  13   0      505.93      582.84     40.40 o
  17  13   0       42.31       49.20     24.11 o
   0  14   0      619.69      652.77     24.28 o
   2  14   0       47.26       44.25      5.48 o
   4  14   0     6927.29     7184.89     97.33 o
   6  14   0      376.17      334.35     15.35 o
   8  14   0      332.14      314.53     23.05 o
  10  14   0     4840.93     5051.91    112.31 o
  12  14   0      254.76      251.93     24.79 o
  14  14   0       29.09       11.47     19.11 o
  16  14   0        0.05       -0.07     19.85 o
   1  15   0       48.00       68.81     10.26 o
   3  15   0     3734.88     3851.47     56.09 o
   5  15   0     3214.18     3505.79     52.91 o
   7  15   0      140.73      118.61     15.22 o
   9  15   0     2943.14     2887.63     72.20 o
  11  15   0      643.43      697.33     34.51 o
  13  15   0        2.41      -11.56     16.70 o
  15  15   0        4.68        8.57     28.56 o
  17  15   0      102.17       61.19     25.47 o
   0  16   0      434.38      538.42     20.63 o
   2  16   0     6453.90     6255.11    100.30 o
   4  16   0      767.57      850.45     19.35 o
   6  16   0      104.32      156.25     10.37 o
   8  16   0      259.16      276.19     21.49 o
  10  16   0      157.67      179.37     21.71 o
  12  16   0        0.10       -9.98     15.71 o
  14  16   0       30.10       26.93     30.60 o
  16  16   0       29.13       39.26     23.19 o
   1  17   0     2097.79     2201.63     42.15 o
   3  17   0     3671.06     3709.21     64.64 o
   5  17   0        0.05        2.57      5.98 o
   7  17   0       29.28       13.85     11.50 o
   9  17   0      437.13      386.88     26.81 o
  11  17   0      458.46      422.76     30.02 o
  13  17   0       11.46       24.53     18.03 o
  15  17   0      438.31      445.53     55.08 o
  17  17   0        6.66        8.63     22.25 o
   0  18   0     1590.76     1647.58     42.69 o
   2  18   0     2496.50     2662.16     49.75 o
   4  18   0      158.36      163.33     10.42 o
   6  18   0      257.55      254.65     15.47 o
   8  18   0        6.89       -3.79     11.82 o
  10  18   0     1245.84     1206.63     44.68 o
  12  18   0      488.27      481.42     32.98 o
  14  18   0      250.35      274.17     45.29 o
  16  18   0       94.42      110.08     26.08 o
   1  19   0      313.86      367.85     16.10 o
   3  19   0      238.32      318.80     14.82 o
   5  19   0     1033.69     1087.49     28.34 o
   7  19   0     3276.95     3076.75     74.56 o
   9  19   0       46.23       36.34     15.71 o
  11  19   0       25.76       30.31     16.65 o
  13  19   0      852.98      981.23     44.68 o
  15  19   0       21.48       42.43     34.27 o
   0  20   0     4570.62     4549.61     95.61 o
   2  20   0      591.65      526.72     19.05 o
   4  20   0      773.36      736.17     22.90 o
   6  20   0     4428.71     4382.75     77.85 o
   8  20   0      179.78      131.06     18.57 o
  10  20   0      236.10      161.35     21.71 o
  12  20   0      616.68      594.96     35.39 o
  14  20   0      195.11      184.82     41.62 o
  16  20   0      152.71      160.75     44.88 o
   1  21   0     4030.70     3647.97     66.02 o
   3  21   0      499.47      541.95     20.00 o
   5  21   0     1268.80     1204.62     45.15 o
   7  21   0      297.66      327.08     18.94 o
   9  21   0     2053.89     2081.22     60.35 o
  11  21   0      149.31      141.16     21.36 o
  13  21   0       83.75      103.22     34.27 o
  15  21   0      379.67      444.72     55.90 o
   0  22   0     3151.67     2952.74     85.47 o
   2  22   0     4650.97     4688.07     81.64 o
   4  22   0      105.72      102.87     11.98 o
   6  22   0      300.84      236.16     16.46 o
   8  22   0     1891.32     1943.72     57.59 o
  10  22   0       94.73       81.65     19.46 o
  12  22   0        1.08       -6.44     16.38 o
  14  22   0       82.24       95.06     35.90 o
   1  23   0     5402.09     5175.25     77.45 o
   3  23   0        0.82       -8.36      8.36 o
   5  23   0        5.01       -8.73      8.73 o
   7  23   0     1382.36     1186.21     33.23 o
   9  23   0       56.53       83.86     19.01 o
  11  23   0      402.61      395.10     30.94 o
  13  23   0      167.41      189.72     39.58 o
  15  23   0       26.50      -27.34     32.23 o
   0  24   0     3396.66     3455.74     79.90 o
   2  24   0      257.33      224.16     16.22 o
   4  24   0      164.92      140.64     22.05 o
   6  24   0      453.90      445.09     21.37 o
   8  24   0      199.39      204.32     32.84 o
  10  24   0       12.71       11.98     16.44 o
  12  24   0       69.82       83.64     33.46 o
  14  24   0      101.57       97.51     38.76 o
   1  25   0        0.28        8.28      9.40 o
   3  25   0      122.85      134.02     14.03 o
   5  25   0     1057.11     1065.66     31.47 o
   7  25   0      367.49      418.83     23.03 o
   9  25   0       25.30       13.83     16.55 o
  11  25   0      377.44      373.13     31.59 o
  13  25   0        9.09       38.35     33.46 o
  15  25   0       44.61       29.38     37.54 o
   0  26   0     5605.84     5386.45    116.24 o
   2  26   0        1.57      -10.16     10.16 o
   4  26   0       20.26       12.26     11.06 o
   6  26   0       17.77       14.98     11.74 o
   8  26   0        1.32       28.17     18.56 o
  10  26   0        9.86        8.07     17.31 o
  12  26   0       53.45       68.14     34.68 o
  14  26   0        1.59      -30.19     30.60 o
   1  27   0     3086.09     3106.70     54.26 o
   3  27   0      305.43      273.10     18.94 o
   5  27   0     1494.17     1419.60     72.08 o
   7  27   0      435.76      491.90     24.27 o
   9  27   0       36.43       24.55     17.49 o
  11  27   0       49.46       62.02     31.42 o
  13  27   0       65.11       98.73     38.76 o
   0  28   0     3188.78     3140.07     78.02 o
   2  28   0      181.93      184.32     14.97 o
   4  28   0      108.79       93.93     14.46 o
   6  28   0      908.73      854.71     50.02 o
   8  28   0       22.39        3.97     13.53 o
  10  28   0       72.18       64.17     20.72 o
  12  28   0       56.16       50.59     33.46 o
  14  28   0       77.74      151.77     45.29 o
   1  29   0       89.29       93.58     12.99 o
   3  29   0       37.95       33.19     12.55 o
   5  29   0      145.52      134.32     16.49 o
   7  29   0        8.87       10.55     12.90 o
   9  29   0      596.11      587.95     42.43 o
  11  29   0       11.09       15.50     30.19 o
  13  29   0      447.62      547.94     62.42 o
   0  30   0       81.13      103.28     19.01 o
   2  30   0       49.82       44.50     11.92 o
   4  30   0       56.35       62.86     14.26 o
   6  30   0      299.24      321.24     22.21 o
   8  30   0      304.88      288.26     24.19 o
  10  30   0       88.14       61.61     33.05 o
  12  30   0      252.07      257.45     48.55 o
   1  31   0      492.20      477.16     25.26 o
   3  31   0       68.44       69.55     14.83 o
   5  31   0       75.13       88.98     15.74 o
   7  31   0     1320.01     1372.77     43.43 o
   9  31   0       18.88      -25.30     27.74 o
  11  31   0       21.33       38.35     33.46 o
   0  32   0      756.11      732.57     35.20 o
   2  32   0      670.73      718.33     38.81 o
   4  32   0       65.36       65.83     15.54 o
   6  32   0      296.58      283.46     22.11 o
   8  32   0      760.13      816.30     44.88 o
  10  32   0       12.06       55.08     34.68 o
  12  32   0        0.71        2.86     35.09 o
   1  33   0     1091.85     1023.75     38.81 o
   3  33   0      334.20      362.28     21.15 o
   5  33   0      182.31      137.72     18.13 o
   7  33   0      415.67      388.55     32.17 o
   9  33   0      274.20      385.15     50.59 o
  11  33   0       13.12        9.38     33.86 o
   0  34   0      527.42      622.51     38.35 o
   2  34   0      543.66      529.99     33.45 o
   4  34   0        0.78        7.42     12.34 o
   6  34   0      100.03      114.91     18.05 o
   8  34   0       42.96        8.98     30.19 o
  10  34   0       77.56       97.92     38.35 o
   1  35   0       57.24       74.21     14.48 o
   3  35   0       11.25        2.58     12.78 o
   5  35   0       11.20       -4.77     16.57 o
   7  35   0       20.89       36.72     30.60 o
   9  35   0        1.43       42.43     33.46 o
   0  36   0      280.10      228.19     27.68 o
   2  36   0       15.56       -0.14     12.78 o
   4  36   0        3.04       -7.38     13.02 o
   6  36   0        6.71      -22.03     27.34 o
   8  36   0       25.34       76.70     33.05 o
  10  36   0       57.64       82.82     39.17 o
   1  37   0      217.90      241.65     20.01 o
   3  37   0        8.19       15.31     14.06 o
   5  37   0        9.66        2.57     20.88 o
   7  37   0       17.09        7.34     31.42 o
   9  37   0       18.85      -11.42     32.64 o
   0  38   0       83.96      101.10     23.16 o
   2  38   0      320.93      320.94     22.58 o
   4  38   0       40.92       26.52     24.48 o
   6  38   0       26.69       18.36     32.23 o
   8  38   0       85.25      179.11     44.06 o
   1  39   0      151.43      157.74     27.28 o
   3  39   0      160.53      199.19     23.51 o
   5  39   0        0.06       29.05     24.09 o
   7  39   0      470.05      487.96     58.75 o
   0  40   0      347.98      368.83     49.78 o
   2  40   0       46.17       67.77     22.80 o
   4  40   0       24.15       43.69     35.90 o
   6  40   0      160.88      175.44     46.92 o
   1  41   0      262.34      282.42     47.74 o
   3  41   0       79.07       92.21     37.94 o
   5  41   0      344.87      399.84     57.53 o
   0  42   0      171.92      236.23     45.70 o
   2  42   0       24.24      -32.23     32.23 o
   4  42   0      146.24      168.09     45.70 o
   1   1   1     8329.88     7216.61    318.93 o
   2   1   1     9493.92     8983.37    164.19 o
   3   1   1     2296.97     2115.73     21.72 o
   4   1   1      878.91      833.44     11.22 o
   5   1   1     1449.39     1510.54     16.99 o
   6   1   1     1518.86     1686.25     23.64 o
   7   1   1      567.41      735.02     14.77 o
   8   1   1       39.75       50.74      6.07 o
   9   1   1     1556.83     1588.41     28.45 o
  10   1   1      950.28      918.37     19.56 o
  11   1   1       73.45       47.26      8.69 o
  12   1   1      246.67      197.11     12.87 o
  13   1   1      199.37      211.88     13.88 o
  14   1   1        4.86       -3.70      9.86 o
  15   1   1        4.06      -11.18     11.18 o
  16   1   1        0.20        9.70     13.15 o
  17   1   1       16.93       19.69     15.43 o
  18   1   1       17.86       11.09     15.47 o
   1   2   1    25704.37    25775.12    636.07 o
   2   2   1     4424.33     4466.20     38.49 o
   3   2   1     7854.67     7972.07     69.22 o
   4   2   1      989.11      931.89     11.58 o
   5   2   1     3186.96     3199.85     31.11 o
   6   2   1      730.74      708.36     12.63 o
   7   2   1     2641.74     3131.93     36.58 o
   8   2   1     3917.33     4345.04     49.12 o
   9   2   1      782.19      775.83     18.92 o
  10   2   1      825.03      952.43     22.33 o
  11   2   1      705.41      656.24     17.68 o
  12   2   1       57.66       51.13      9.85 o
  13   2   1      870.62      841.35     29.18 o
  14   2   1      365.55      330.54     18.38 o
  15   2   1        3.68       -7.92     11.08 o
  16   2   1        4.83        8.45     13.38 o
  17   2   1      112.56      123.90     18.45 o
  18   2   1        2.44        5.99     15.90 o
   1   3   1      652.02      675.43     11.65 o
   2   3   1     5410.89     5625.02     46.43 o
   3   3   1    13793.32    14299.30    122.00 o
   4   3   1      148.12      145.44      4.55 o
   5   3   1      215.35      200.83      5.72 o
   6   3   1      253.64      358.78      8.87 o
   7   3   1     1235.11     1198.93     18.18 o
   8   3   1      209.04      218.11      9.71 o
   9   3   1     1020.05     1056.06     22.65 o
  10   3   1      794.20      812.86     20.42 o
  11   3   1      230.94      240.05     14.07 o
  12   3   1      626.48      539.10     17.72 o
  13   3   1       41.73       56.07     11.49 o
  14   3   1        5.36        0.52     10.50 o
  15   3   1      119.66      126.03     15.39 o
  16   3   1       33.38       52.11     14.61 o
  17   3   1        1.27       -9.08     13.93 o
  18   3   1       23.29       54.69     17.43 o
   1   4   1    15093.70    14746.35    340.28 o
   2   4   1     5999.79     6545.21     53.85 o
   3   4   1     4894.41     5116.02     43.39 o
   4   4   1     2791.34     2903.83     28.10 o
   5   4   1     1104.05     1006.42     12.02 o
   6   4   1      102.25      126.53      7.14 o
   7   4   1      370.62      440.92     10.98 o
   8   4   1       53.78       38.81      7.12 o
   9   4   1     1097.63     1129.74     31.29 o
  10   4   1       79.93       76.64     12.56 o
  11   4   1      336.80      294.27     15.21 o
  12   4   1      161.75      133.35     14.36 o
  13   4   1        1.59       -9.54      9.79 o
  14   4   1       97.83       77.20     12.59 o
  15   4   1       24.49       31.00     11.97 o
  16   4   1        0.02      -10.10     12.96 o
  17   4   1       29.87       27.51     15.47 o
  18   4   1       70.00      117.44     19.52 o
   1   5   1    12915.51    13637.50     99.72 o
   2   5   1       23.90       17.98      2.07 o
   3   5   1     2363.14     2305.29     21.42 o
   4   5   1     2195.91     2282.85     21.72 o
   5   5   1     4544.68     4632.37     41.05 o
   6   5   1      589.36      570.39     11.42 o
   7   5   1     3181.59     3435.58     36.94 o
   8   5   1      122.41      112.73      7.66 o
   9   5   1     1002.98      970.13     21.27 o
  10   5   1        1.28       -7.66      7.66 o
  11   5   1      515.07      447.94     19.84 o
  12   5   1     1157.10     1019.65     38.10 o
  13   5   1       66.91       72.35     11.88 o
  14   5   1      283.07      303.21     20.12 o
  15   5   1      269.43      252.12     20.12 o
  16   5   1      209.90      263.60     19.13 o
  17   5   1      107.05      140.80     18.92 o
  18   5   1      144.55      226.84     22.53 o
   2   6   1    12397.81    12209.01     94.36 o
   3   6   1     1735.45     1689.49     14.99 o
   4   6   1     4110.77     4059.32     34.33 o
   5   6   1     9254.48     9610.33     80.56 o
   6   6   1     5547.41     5702.63     64.94 o
   7   6   1      330.27      397.96     10.54 o
   8   6   1      104.04      106.04      7.61 o
   9   6   1      282.97      304.67     12.93 o
  10   6   1     1640.77     1575.22     47.11 o
  11   6   1     2025.74     1856.45     38.59 o
  12   6   1       92.52       79.09     21.08 o
  13   6   1       44.39       25.41     12.06 o
  14   6   1       43.77       32.87     18.21 o
  15   6   1      272.57      251.47     17.70 o
  16   6   1      272.83      290.67     19.69 o
  17   6   1      484.34      560.64     29.47 o
  18   6   1       18.59       14.97     16.05 o
   1   7   1    27772.28    29519.64    262.09 o
   2   7   1    14095.14    14716.49    119.00 o
   3   7   1     4021.97     4278.26     33.66 o
   4   7   1     4187.58     4516.75     35.98 o
   5   7   1      557.64      509.37      8.53 o
   6   7   1       13.92       36.69      5.62 o
   7   7   1     1568.39     1789.72     25.93 o
   8   7   1        0.05       -3.59      6.26 o
   9   7   1      211.28      158.99     10.35 o
  10   7   1      982.65      959.05     21.83 o
  11   7   1      518.43      544.38     21.17 o
  12   7   1        0.36       -4.51     10.89 o
  13   7   1      177.28      157.46     15.89 o
  14   7   1        0.08        0.98     10.30 o
  15   7   1        7.80       38.64     12.05 o
  16   7   1       73.78       73.11     14.70 o
  17   7   1       31.73       65.99     16.85 o
  18   7   1       45.17       45.47     17.57 o
   1   8   1    10379.04    10651.41     79.29 o
   2   8   1     2447.84     2605.39     21.49 o
   3   8   1     5708.58     5698.86     44.11 o
   4   8   1       17.31        9.44      2.61 o
   5   8   1       64.06       90.62      4.57 o
   6   8   1       50.20       92.29      5.99 o
   7   8   1        9.55       11.54      5.02 o
   8   8   1       99.16      103.33      9.27 o
   9   8   1     1705.47     1781.06     34.57 o
  10   8   1       38.58       33.00      8.59 o
  11   8   1      129.00      137.87     13.68 o
  12   8   1     1307.02     1232.79     32.07 o
  13   8   1      227.91      220.74     38.28 o
  14   8   1       53.22       42.74     14.19 o
  15   8   1       15.72        0.15     11.22 o
  16   8   1       33.74       10.88     12.49 o
  17   8   1        5.78       13.43     14.91 o
  18   8   1      104.39      137.70     20.13 o
   1   9   1     4234.39     4360.55     35.98 o
   2   9   1        5.45        2.59      2.28 o
   3   9   1     2473.92     2813.55     23.59 o
   4   9   1        4.74       -2.42      2.42 o
   5   9   1     1338.62     1323.23     16.00 o
   6   9   1       59.65       67.51      5.51 o
   7   9   1     1028.66     1074.40     18.19 o
   8   9   1       46.91       48.03      6.74 o
   9   9   1      861.21      811.87     21.90 o
  10   9   1      239.06      219.96     14.22 o
  11   9   1     1916.17     1902.96     34.62 o
  12   9   1      692.86      732.52     33.15 o
  13   9   1      118.43      128.52     15.13 o
  14   9   1       46.05       66.13     14.06 o
  15   9   1        1.11       -5.58     10.83 o
  16   9   1        2.70       -0.38     11.93 o
  17   9   1       34.96       14.25     14.95 o
  18   9   1        8.44       -2.15     16.20 o
   1  10   1     7672.36     7500.06     59.92 o
   2  10   1     5137.29     5313.86     41.59 o
   3  10   1      251.67      263.95      5.42 o
   4  10   1     1480.06     1549.18     16.57 o
   5  10   1      243.52      304.48     10.00 o
   6  10   1      320.86      278.75      9.24 o
   7  10   1      252.43      277.53     10.78 o
   8  10   1      100.69       99.48      8.06 o
   9  10   1       25.25       20.79      8.55 o
  10  10   1     2180.50     2176.39     50.47 o
  11  10   1      286.45      252.10     14.78 o
  12  10   1      283.41      272.31     18.45 o
  13  10   1       24.20       18.13     11.97 o
  14  10   1        1.99       -1.57     11.89 o
  15  10   1        0.01       14.81     11.50 o
  16  10   1       13.88       13.95     12.81 o
  17  10   1        1.08      -13.87     13.87 o
   1  11   1      354.32      388.53     13.07 o
   2  11   1     3355.11     3641.68     31.16 o
   3  11   1     1502.40     1577.17     15.25 o
   4  11   1     2156.25     2446.97     25.22 o
   5  11   1      792.69      859.66     13.77 o
   6  11   1      673.04      704.85     15.51 o
   7  11   1      357.00      325.60     11.26 o
   8  11   1        9.88        9.18      5.99 o
   9  11   1      127.57      136.35     11.62 o
  10  11   1      241.72      231.98     14.86 o
  11  11   1       14.97        9.25     10.97 o
  12  11   1      230.95      241.75     15.46 o
  13  11   1       14.25       18.08     13.72 o
  14  11   1       66.67       30.34     13.17 o
  15  11   1        3.86       10.43     13.14 o
  16  11   1        0.04      -11.98     11.98 o
  17  11   1        0.30       14.58     15.68 o
   1  12   1       38.37       41.18      4.17 o
   2  12   1      915.38     1009.43     11.58 o
   3  12   1     1346.18     1407.56     15.54 o
   4  12   1     1156.07     1193.94     13.93 o
   5  12   1      140.68      161.42      8.97 o
   6  12   1      438.33      440.76     10.48 o
   7  12   1      127.53      155.90      8.76 o
   8  12   1      146.96      165.47     13.48 o
   9  12   1       94.72       86.89      9.02 o
  10  12   1      555.59      584.10     21.13 o
  11  12   1     1694.16     1690.93     36.79 o
  12  12   1      314.47      366.09     26.33 o
  13  12   1       39.64       42.02     12.57 o
  14  12   1        0.02        1.86     12.16 o
  15  12   1       20.66       16.16     13.76 o
  16  12   1       21.86        0.89     14.08 o
  17  12   1       31.07       70.13     17.90 o
   1  13   1      926.09     1170.90     13.87 o
   2  13   1     3411.55     3558.14     32.66 o
   3  13   1     2439.50     2377.29     24.82 o
   4  13   1      305.31      252.04      6.98 o
   5  13   1      385.83      366.54      9.49 o
   6  13   1      558.80      561.07     12.89 o
   7  13   1       48.63       79.73     12.22 o
   8  13   1     1368.24     1316.23     24.52 o
   9  13   1      712.66      714.56     24.79 o
  10  13   1      454.06      513.63     19.93 o
  11  13   1     1367.24     1383.66     33.26 o
  12  13   1     1409.66     1465.48     34.94 o
  13  13   1      625.72      606.94     34.27 o
  14  13   1        8.77       11.70     12.24 o
  15  13   1        5.58       37.26     14.04 o
  16  13   1       84.75       94.78     20.61 o
  17  13   1      135.60      151.95     20.30 o
   1  14   1     2982.32     3350.98     35.35 o
   2  14   1      403.91      555.77      9.54 o
   3  14   1      179.61      116.64      5.63 o
   4  14   1     2701.00     2756.43     32.27 o
   5  14   1     3679.29     3954.81     58.49 o
   6  14   1      184.55      181.12      8.33 o
   7  14   1       26.37       40.84      6.54 o
   8  14   1       97.23       95.76      8.36 o
   9  14   1       76.78       97.89      9.50 o
  10  14   1     2738.66     2883.13     51.36 o
  11  14   1     5033.01     4943.92     78.79 o
  12  14   1      649.54      628.54     24.02 o
  13  14   1       60.28       66.62     13.96 o
  14  14   1      127.51      127.55     22.02 o
  15  14   1       18.92       18.15     14.11 o
  16  14   1      128.58      145.45     22.18 o
  17  14   1      202.40      217.23     22.34 o
   1  15   1      347.41      359.11     12.76 o
   2  15   1     3995.93     3790.86     39.31 o
   3  15   1      190.07      192.28      7.45 o
   4  15   1     1866.05     1891.85     24.37 o
   5  15   1     1690.71     1493.09     25.33 o
   6  15   1      303.97      333.44     10.52 o
   7  15   1      275.16      246.47     11.01 o
   8  15   1      508.96      477.43     14.79 o
   9  15   1     1006.18      914.57     21.45 o
  10  15   1      446.95      475.08     20.65 o
  11  15   1      246.16      258.34     17.54 o
  12  15   1       20.04       51.07     12.60 o
  13  15   1       93.87       71.76     17.07 o
  14  15   1       68.68       82.16     15.29 o
  15  15   1       95.57       96.13     20.20 o
  16  15   1       71.32       84.49     20.60 o
  17  15   1       16.41       28.76     16.57 o
   1  16   1        1.55        6.32      4.20 o
   2  16   1     1932.55     1911.39     24.55 o
   3  16   1     3984.12     3883.64     43.43 o
   4  16   1      162.76      107.11      7.11 o
   5  16   1       85.61       65.53      5.55 o
   6  16   1     1141.42     1102.77     21.04 o
   7  16   1        0.35       -1.84      5.36 o
   8  16   1      334.13      340.67     14.65 o
   9  16   1       28.76       32.84      9.93 o
  10  16   1       86.41       64.32     19.43 o
  11  16   1        8.97        7.35     11.55 o
  12  16   1       81.32       82.42     16.03 o
  13  16   1       10.79       13.47     15.27 o
  14  16   1       10.68       10.52     12.82 o
  15  16   1        0.95        9.28     14.02 o
  16  16   1       68.27       63.26     20.11 o
  17  16   1       50.52       35.14     17.08 o
   1  17   1      235.75      233.97      7.92 o
   2  17   1     2627.18     2592.64     33.89 o
   3  17   1     2077.47     2119.29     29.20 o
   4  17   1      123.02       87.85      6.85 o
   5  17   1      322.14      285.39     10.44 o
   6  17   1      345.74      333.46     11.95 o
   7  17   1       16.31       26.79      6.19 o
   8  17   1      183.22      192.96     10.84 o
   9  17   1       88.89       88.51     15.26 o
  10  17   1        2.49      -10.00     10.00 o
  11  17   1       70.70       74.03     13.60 o
  12  17   1      520.79      563.89     40.28 o
  13  17   1      104.97       82.31     17.84 o
  14  17   1       85.87       52.52     14.31 o
  15  17   1        1.95       -4.92     13.91 o
  16  17   1       59.58       29.15     20.82 o
   1  18   1     1551.30     1679.33     23.09 o
   2  18   1     1656.13     1771.58     25.83 o
   3  18   1     1826.66     1799.18     26.30 o
   4  18   1     2051.69     2034.48     28.94 o
   5  18   1      435.83      396.89     12.04 o
   6  18   1      164.61      175.05     11.95 o
   7  18   1       25.96       41.79      7.57 o
   8  18   1      205.53      222.04     11.79 o
   9  18   1      241.41      269.42     13.43 o
  10  18   1       58.48       33.86     15.90 o
  11  18   1       80.79       71.37     12.92 o
  12  18   1      178.65      171.29     19.78 o
  13  18   1        0.38      -11.66     14.26 o
  14  18   1       19.69       11.41     16.12 o
  15  18   1       72.26       38.56     21.49 o
  16  18   1        5.37        8.78     18.03 o
   1  19   1      249.70      303.21     15.40 o
   2  19   1      300.42      407.70     15.63 o
   3  19   1      387.36      408.64     11.80 o
   4  19   1     2955.49     3154.70     40.97 o
   5  19   1       66.50       67.17      7.73 o
   6  19   1       82.35       91.27     12.19 o
   7  19   1      205.03      192.21     10.00 o
   8  19   1       93.52      105.09     10.91 o
   9  19   1       13.23       25.04     13.60 o
  10  19   1      645.45      671.19     37.22 o
  11  19   1      581.83      625.34     23.60 o
  12  19   1       58.57       56.99     16.57 o
  13  19   1        1.57      -13.11     14.19 o
  14  19   1       11.73       -5.00     16.61 o
  15  19   1       12.40       19.48     17.40 o
  16  19   1       70.08       53.48     19.27 o
   1  20   1      203.44      217.52      9.04 o
   2  20   1       55.59       49.62      6.61 o
   3  20   1       21.73       22.58      6.15 o
   4  20   1       27.98       45.98      6.90 o
   5  20   1       32.56       26.37      6.39 o
   6  20   1       97.40       98.16      9.50 o
   7  20   1      241.18      270.63     11.64 o
   8  20   1       32.60       45.05      8.33 o
   9  20   1      917.51      931.57     28.80 o
  10  20   1      676.50      713.15     24.67 o
  11  20   1       16.52       13.68     13.80 o
  12  20   1      395.46      422.58     38.15 o
  13  20   1       18.34        8.08     15.63 o
  14  20   1        0.29       -7.29     15.78 o
  15  20   1        3.38       -7.09     16.44 o
  16  20   1       34.80       58.83     20.65 o
   1  21   1       24.95       22.26      5.53 o
   2  21   1       24.30       34.61      5.93 o
   3  21   1       31.58       49.84      6.83 o
   4  21   1      429.00      425.89     17.79 o
   5  21   1        1.38       -0.85      5.97 o
   6  21   1       93.21       91.85      8.53 o
   7  21   1       57.10       62.62     11.32 o
   8  21   1       51.70       51.47      9.93 o
   9  21   1      538.21      560.98     27.32 o
  10  21   1      169.46      208.44     16.70 o
  11  21   1       35.04       40.24     15.19 o
  12  21   1      119.63      109.26     18.44 o
  13  21   1        4.15       -9.69     15.18 o
  14  21   1        1.49       20.35     16.60 o
  15  21   1       65.76       48.69     19.47 o
  16  21   1       66.05       59.81     20.84 o
   1  22   1       96.05      101.21      7.59 o
   2  22   1      390.18      439.89     12.37 o
   3  22   1       18.26       21.18      6.50 o
   4  22   1       70.40       76.13      7.80 o
   5  22   1      294.03      275.51     11.62 o
   6  22   1      176.10      186.03     10.40 o
   7  22   1       82.22       80.39     10.15 o
   8  22   1      235.14      210.57     13.81 o
   9  22   1       15.61       14.22     11.09 o
  10  22   1      423.66      439.68     26.26 o
  11  22   1      184.57      161.36     19.28 o
  12  22   1       21.06       32.01     16.20 o
  13  22   1        0.17        7.39     15.69 o
  14  22   1       74.13       75.64     24.81 o
  15  22   1       31.95       36.57     25.37 o
   1  23   1      153.92      150.98      9.01 o
   2  23   1      214.13      246.65     10.69 o
   3  23   1      713.03      660.14     20.86 o
   4  23   1      122.41      134.43      9.27 o
   5  23   1      428.24      432.45     13.97 o
   6  23   1       13.07        4.66      7.27 o
   7  23   1       10.98       15.11      8.83 o
   8  23   1       12.81       26.31      9.88 o
   9  23   1      778.88      782.39     25.57 o
  10  23   1       13.55       23.54     14.19 o
  11  23   1       52.23       55.87     16.39 o
  12  23   1      357.87      376.37     26.96 o
  13  23   1       15.61       42.24     17.65 o
  14  23   1        3.46       -4.19     21.49 o
  15  23   1       14.53       16.75     24.35 o
   1  24   1     1152.62     1071.31     19.65 o
   2  24   1     2576.48     2531.96     34.39 o
   3  24   1      158.70      173.48     11.29 o
   4  24   1      386.83      379.11     13.66 o
   5  24   1      166.60      143.48     10.05 o
   6  24   1       23.28       30.38      7.92 o
   7  24   1      121.53      111.60     11.51 o
   8  24   1     1232.92     1147.73     26.96 o
   9  24   1        3.68       18.60     11.58 o
  10  24   1       38.56       53.22     15.72 o
  11  24   1      712.61      760.41     49.45 o
  12  24   1       32.67       33.12     16.60 o
  13  24   1       70.29      102.96     29.17 o
  14  24   1      240.20      261.87     72.62 o
  15  24   1        3.63      -26.52     31.82 o
   1  25   1      555.74      580.97     17.32 o
   2  25   1     1458.12     1526.51     24.63 o
   3  25   1     1681.64     1591.42     27.32 o
   4  25   1      401.39      382.79     14.21 o
   5  25   1      103.16      106.52     12.90 o
   6  25   1      172.31      176.62     11.48 o
   7  25   1       23.61        9.91      9.40 o
   8  25   1      236.14      240.30     15.45 o
   9  25   1      410.97      398.66     25.07 o
  10  25   1      464.22      464.92     27.99 o
  11  25   1      181.03      175.23     21.13 o
  12  25   1      427.61      497.90     30.55 o
  13  25   1      307.78      369.26     28.77 o
  14  25   1       14.98       -0.18     24.08 o
   1  26   1       66.06       59.84      8.19 o
   2  26   1      532.04      530.71     16.35 o
   3  26   1     2502.64     2465.62     46.38 o
   4  26   1     1117.39     1019.60     21.58 o
   5  26   1      718.20      672.89     17.79 o
   6  26   1      139.01      132.00     15.18 o
   7  26   1       51.70       60.91     11.15 o
   8  26   1      174.68      182.92     17.64 o
   9  26   1      559.80      566.42     29.26 o
  10  26   1      462.81      475.94     28.61 o
  11  26   1      183.52      183.88     22.06 o
  12  26   1       54.26       81.41     18.80 o
  13  26   1      102.49      129.06     26.95 o
  14  26   1        1.34       -5.29     22.36 o
   1  27   1      196.69      233.65     11.70 o
   2  27   1      713.84      628.79     24.25 o
   3  27   1      296.69      334.08     13.58 o
   4  27   1     1061.55     1092.01     22.70 o
   5  27   1      634.01      622.50     17.58 o
   6  27   1       29.66       27.99      8.81 o
   7  27   1       59.98       82.41     13.83 o
   8  27   1        0.08       -8.73      9.59 o
   9  27   1        2.68        8.07     14.27 o
  10  27   1      303.96      341.31     28.70 o
  11  27   1      219.82      256.69     24.20 o
  12  27   1        0.28      -17.00     19.11 o
  13  27   1       50.56       53.97     31.01 o
  14  27   1       39.20       28.97     36.72 o
   1  28   1       46.36       42.11      8.33 o
   2  28   1        1.94       17.79      7.73 o
   3  28   1      218.32      221.18     12.22 o
   4  28   1      126.50      167.93     11.64 o
   5  28   1       26.65       47.68      9.15 o
   6  28   1       17.47       26.83      9.07 o
   7  28   1      330.12      339.83     17.68 o
   8  28   1      155.21      157.37     19.37 o
   9  28   1        1.04        6.77     14.80 o
  10  28   1        8.36       -5.82     15.06 o
  11  28   1       97.73      120.05     20.44 o
  12  28   1       38.56       59.06     23.79 o
  13  28   1        0.11      -21.05     21.05 o
   1  29   1      127.14      127.11      9.39 o
   2  29   1      113.64       93.36      9.78 o
   3  29   1        0.04        4.69      7.69 o
   4  29   1        1.16       -1.01      7.58 o
   5  29   1       36.08       31.95      9.09 o
   6  29   1      263.05      258.51     14.81 o
   7  29   1      250.79      239.78     25.85 o
   8  29   1      171.77      188.28     17.82 o
   9  29   1       73.24       64.80     17.08 o
  10  29   1       97.35       90.60     18.98 o
  11  29   1        6.07        9.81     16.68 o
  12  29   1       48.05       29.05     23.69 o
  13  29   1        3.42        6.94     35.50 o
   1  30   1        9.28        5.45      7.43 o
   2  30   1        2.64       -6.47      7.56 o
   3  30   1      135.69      141.15     10.86 o
   4  30   1       15.27        2.18      7.88 o
   5  30   1       37.95       49.39      9.74 o
   6  30   1      140.28      136.43     11.95 o
   7  30   1       39.21       27.75     13.08 o
   8  30   1       16.01       -7.35     12.54 o
   9  30   1       27.37       48.94     16.56 o
  10  30   1       31.10       30.69     16.96 o
  11  30   1       13.32       40.70     18.20 o
  12  30   1       18.38       -6.94     32.64 o
  13  30   1        5.59       23.26     37.13 o
   1  31   1      355.56      338.53     13.65 o
   2  31   1        1.38        2.73     14.64 o
   3  31   1       17.99       12.98      8.46 o
   4  31   1       41.58       33.32      9.06 o
   5  31   1       13.20       15.95      9.31 o
   6  31   1        4.07       -1.72     12.11 o
   7  31   1       17.97       33.55     13.52 o
   8  31   1       68.75       63.28     14.88 o
   9  31   1        1.99        8.84     18.21 o
  10  31   1      232.96      260.02     24.84 o
  11  31   1       35.67       78.79     25.44 o
  12  31   1       34.74       73.03     37.94 o
   1  32   1      118.93      148.83     11.85 o
   2  32   1       45.91       53.20      9.04 o
   3  32   1       10.40       15.18      8.60 o
   4  32   1        0.72        7.53      8.69 o
   5  32   1       68.90       45.09     10.98 o
   6  32   1      223.59      217.75     18.71 o
   7  32   1       22.81       13.29     13.33 o
   8  32   1        1.44        0.84     16.37 o
   9  32   1       38.86       43.74     17.49 o
  10  32   1        0.76       14.96     17.30 o
  11  32   1       26.86      103.63     39.17 o
  12  32   1        8.15       -1.63     36.31 o
   1  33   1       94.49       95.25     10.19 o
   2  33   1       69.39       96.01     10.45 o
   3  33   1        9.17       21.05     11.94 o
   4  33   1      267.51      253.47     15.66 o
   5  33   1       20.24       25.84     12.32 o
   6  33   1      147.98      158.22     17.54 o
   7  33   1       46.80       49.78     14.67 o
   8  33   1       36.45       56.57     15.17 o
   9  33   1       15.23       11.91     14.55 o
  10  33   1      101.95      172.58     43.25 o
  11  33   1        0.68        0.41     35.09 o
   1  34   1      135.13      129.37     12.48 o
   2  34   1      184.62      209.04     12.84 o
   3  34   1      535.15      580.51     21.19 o
   4  34   1      208.53      207.51     15.26 o
   5  34   1      164.39      180.85     16.44 o
   6  34   1        2.47      -12.62     12.62 o
   7  34   1       46.78       66.02     15.42 o
   8  34   1       43.52       31.72     14.94 o
   9  34   1       64.95       65.64     23.86 o
  10  34   1       72.91      134.23     42.43 o
  11  34   1       62.94       83.64     40.80 o
   1  35   1       16.83       20.78      9.25 o
   2  35   1      694.37      724.27     29.70 o
   3  35   1      111.81      129.76     12.79 o
   4  35   1      127.48      152.79     15.94 o
   5  35   1      283.93      306.83     19.56 o
   6  35   1       14.55       37.09     13.26 o
   7  35   1       13.17       -7.24     13.49 o
   8  35   1        1.04       -4.30     19.34 o
   9  35   1       83.89       59.98     37.94 o
  10  35   1      120.18      124.03     41.21 o
   1  36   1        1.02       12.92     10.98 o
   2  36   1        2.39       21.13     10.36 o
   3  36   1      226.49      226.56     16.43 o
   4  36   1      219.56      219.34     17.99 o
   5  36   1       38.49       57.42     16.49 o
   6  36   1       69.40       59.38     17.61 o
   7  36   1        9.96      -16.40     16.40 o
   8  36   1        3.43       -7.26     20.75 o
   9  36   1       67.22       57.12     38.35 o
   1  37   1        1.17      -10.88     10.88 o
   2  37   1       28.39       25.03     11.92 o
   3  37   1      194.61      230.82     18.64 o
   4  37   1      253.91      267.52     28.76 o
   5  37   1       90.87       99.72     17.85 o
   6  37   1      176.31      177.97     19.83 o
   7  37   1       42.77       23.85     24.57 o
   8  37   1       95.71       95.88     39.58 o
   9  37   1       44.90       81.19     39.98 o
   1  38   1       18.94       12.05     12.03 o
   2  38   1      204.39      212.68     18.40 o
   3  38   1      331.98      370.92     22.36 o
   4  38   1       75.57       93.95     16.48 o
   5  38   1      123.58      133.31     19.69 o
   6  38   1       67.76       89.17     18.11 o
   7  38   1       16.06       17.76     24.37 o
   8  38   1       39.73       78.51     49.98 o
   1  39   1      158.33      142.08     17.22 o
   2  39   1       79.10       82.77     16.01 o
   3  39   1       21.07       47.16     15.14 o
   4  39   1      146.66      175.81     21.99 o
   5  39   1       45.18       39.62     17.12 o
   6  39   1        6.65       28.87     27.34 o
   7  39   1       16.91       50.40     26.05 o
   1  40   1       27.13       20.40     20.20 o
   2  40   1       55.17       54.41     18.30 o
   3  40   1        4.91       -2.72     14.55 o
   4  40   1        5.27       36.65     15.37 o
   5  40   1       11.73        6.64     19.85 o
   6  40   1       20.90      -11.99     23.92 o
   1  41   1        6.99       21.86     15.00 o
   2  41   1        0.21       30.96     15.13 o
   3  41   1       52.31       53.33     16.06 o
   4  41   1       10.61        6.23     17.41 o
   5  41   1       31.57       33.13     21.24 o
   1  42   1      108.39      123.49     28.35 o
   2  42   1        0.52        9.30     15.27 o
   3  42   1        3.09       22.18     18.04 o
   0   0   2     9434.91     9652.71    174.11 o
   1   0   2    17675.51    18990.53    236.84 o
   2   0   2     3709.82     3514.36     42.95 o
   3   0   2    11795.81    12142.76    138.83 o
   4   0   2     8338.24     8944.08    105.05 o
   5   0   2     1825.13     2130.15     33.32 o
   6   0   2      816.81      714.83     19.77 o
   7   0   2     5512.93     5398.55     88.54 o
   8   0   2     1028.22      944.15     25.48 o
   9   0   2     1193.70     1048.22     31.62 o
  10   0   2     1368.44     1416.19     63.65 o
  11   0   2     1680.16     1685.79     51.82 o
  12   0   2     1695.75     1641.51     42.23 o
  13   0   2      288.92      258.99     21.36 o
  14   0   2       42.92       38.43     14.82 o
  15   0   2      300.33      280.12     23.71 o
  16   0   2       38.57       15.49     19.91 o
  17   0   2        7.51       -8.81     27.74 o
  18   0   2       73.70       80.38     36.72 o
   0   1   2     7341.20     7367.67     95.37 o
   1   1   2     6866.01     7167.33     65.73 o
   2   1   2    22859.46    24249.22    246.97 o
   3   1   2     2325.74     2441.88     20.92 o
   4   1   2       53.43       55.94      3.46 o
   5   1   2        8.65        8.19      3.26 o
   6   1   2     2520.75     2308.93     30.02 o
   7   1   2      374.12      412.50     11.47 o
   8   1   2     3629.00     3444.35     43.78 o
   9   1   2      244.23      256.30     11.09 o
  10   1   2        6.50       24.06      8.97 o
  11   1   2       57.06       65.72     10.34 o
  12   1   2       10.14       31.09     12.15 o
  13   1   2      403.01      360.24     16.63 o
  14   1   2      386.29      315.88     16.54 o
  15   1   2        2.23        1.99     14.47 o
  16   1   2      101.92      111.43     16.51 o
  17   1   2        3.04       -7.44     13.71 o
  18   1   2        5.71      -14.69     21.35 o
   0   2   2     8819.96     9699.01    123.72 o
   1   2   2       30.80       41.02      3.94 o
   2   2   2        1.75        3.66      2.60 o
   3   2   2       22.34       28.00      3.01 o
   4   2   2     2115.56     2150.48     21.66 o
   5   2   2      107.08      115.01      5.30 o
   6   2   2      142.93      132.27      7.04 o
   7   2   2     1307.65     1297.20     22.66 o
   8   2   2       97.08      103.22     11.22 o
   9   2   2      171.73      174.79     11.46 o
  10   2   2      361.03      351.49     15.08 o
  11   2   2      370.77      341.20     16.11 o
  12   2   2      814.58      812.71     23.23 o
  13   2   2     1238.54     1193.93     26.22 o
  14   2   2       12.36        2.60      9.66 o
  15   2   2       90.83      106.08     13.06 o
  16   2   2       38.98       46.99     13.27 o
  17   2   2       13.73       11.06     13.52 o
  18   2   2        1.75      -10.86     23.05 o
   0   3   2      213.58      136.96      7.02 o
   1   3   2      131.74      117.33      4.93 o
   2   3   2     1006.06     1047.94     11.83 o
   3   3   2      300.90      314.56      5.66 o
   4   3   2       81.95       80.96      4.11 o
   5   3   2       69.98       74.30      4.36 o
   6   3   2     2013.09     1959.28     26.60 o
   7   3   2       11.15       -5.40      5.40 o
   8   3   2      679.37      594.48     17.30 o
   9   3   2       84.18       80.82      7.41 o
  10   3   2        4.44       -7.26      7.26 o
  11   3   2       27.12       20.73      9.01 o
  12   3   2      634.75      551.56     20.00 o
  13   3   2      127.49      123.69     13.45 o
  14   3   2       20.45       17.11     10.14 o
  15   3   2        0.81       -2.16     10.91 o
  16   3   2       17.01       -2.58     11.91 o
  17   3   2        2.10       -6.11     12.89 o
  18   3   2        0.49        0.40     22.63 o
   0   4   2     1256.35     1167.98     24.45 o
   1   4   2    11765.03    12179.99    102.86 o
   2   4   2       41.12       31.13      2.73 o
   3   4   2     1593.27     1685.61     21.30 o
   4   4   2     1969.55     2061.40     22.34 o
   5   4   2      234.78      182.27      6.34 o
   6   4   2      766.57      880.21     15.54 o
   7   4   2     1033.11     1051.01     18.06 o
   8   4   2      325.75      310.62     10.49 o
   9   4   2      626.43      704.08     16.32 o
  10   4   2       11.44        7.17      7.84 o
  11   4   2      367.43      350.51     16.25 o
  12   4   2        9.89       -7.95      9.42 o
  13   4   2      248.15      289.44     24.17 o
  14   4   2       42.94       39.11     10.74 o
  15   4   2       40.37       16.28     11.42 o
  16   4   2        0.60       -2.61     11.80 o
  17   4   2        5.79        7.14     13.34 o
  18   4   2        0.00        7.98     22.25 o
   0   5   2     2085.81     2074.56     36.63 o
   1   5   2     6507.32     6622.19     71.16 o
   2   5   2     2409.92     2692.06     26.83 o
   3   5   2      127.47      106.97      3.79 o
   4   5   2      674.34      766.42     10.86 o
   5   5   2     2985.29     3170.22     32.80 o
   6   5   2      570.72      572.45     11.43 o
   7   5   2      117.46       94.30      6.96 o
   8   5   2        2.01       -5.36      5.36 o
   9   5   2        1.21       -5.02      6.05 o
  10   5   2      302.26      315.72     23.04 o
  11   5   2        3.60       -6.31      8.77 o
  12   5   2       99.44       58.00     11.32 o
  13   5   2      151.84      117.57     14.40 o
  14   5   2      109.81      107.04     14.83 o
  15   5   2       11.71       16.33     11.42 o
  16   5   2        8.81        9.48     11.97 o
  17   5   2       22.53       51.65     16.34 o
  18   5   2        0.02      -23.05     23.05 o
   0   6   2      189.36      183.46      7.73 o
   1   6   2     3398.53     3691.29     33.64 o
   2   6   2       18.44       16.92      2.44 o
   3   6   2      143.00      136.63      3.97 o
   4   6   2     2289.03     2560.09     22.58 o
   5   6   2     1887.51     1983.43     24.16 o
   6   6   2      285.02      298.41      8.90 o
   7   6   2     1933.95     2029.81     31.80 o
   8   6   2      350.32      314.57     11.59 o
   9   6   2        9.18       -5.71      8.89 o
  10   6   2       70.12       55.37      9.32 o
  11   6   2        4.54       -6.51      8.77 o
  12   6   2       16.00       -9.18      9.18 o
  13   6   2      230.44      233.78     17.66 o
  14   6   2      170.21      204.14     18.20 o
  15   6   2       13.71        7.90     11.45 o
  16   6   2        0.34        8.91     12.01 o
  17   6   2        1.25      -14.37     14.37 o
   0   7   2     3944.04     4006.44     54.93 o
   1   7   2      918.18      923.77     11.11 o
   2   7   2       53.52       41.48      3.40 o
   3   7   2      355.69      359.94      7.32 o
   4   7   2       15.35       12.73      2.96 o
   5   7   2      148.97      155.72      6.68 o
   6   7   2     1888.00     1989.20     25.35 o
   7   7   2       27.10       20.65      5.71 o
   8   7   2     1934.60     1783.87     27.21 o
   9   7   2      167.68      132.17     10.15 o
  10   7   2        0.01       -8.55      8.55 o
  11   7   2      163.44      145.58     14.39 o
  12   7   2      359.74      330.93     22.16 o
  13   7   2      271.60      284.97     18.77 o
  14   7   2      406.36      403.88     22.62 o
  15   7   2       48.41       45.76     16.61 o
  16   7   2       42.24       84.50     14.56 o
  17   7   2        1.55       12.68     14.48 o
   0   8   2     7320.97     7610.68     89.27 o
   1   8   2       42.33       31.76      2.88 o
   2   8   2     1310.11     1350.86     14.16 o
   3   8   2      184.57      171.59      5.67 o
   4   8   2        3.02        4.53      2.94 o
   5   8   2     5846.75     6211.28     60.74 o
   6   8   2     1231.05     1339.87     20.83 o
   7   8   2     1403.34     1289.70     21.27 o
   8   8   2       48.20       59.99      7.24 o
   9   8   2       53.84       48.66      8.40 o
  10   8   2      728.59      676.57     21.57 o
  11   8   2      988.62      982.52     27.06 o
  12   8   2      309.36      297.34     18.35 o
  13   8   2        1.62        0.57     11.24 o
  14   8   2        2.95        9.38     11.99 o
  15   8   2      154.32      176.45     29.56 o
  16   8   2      170.69      214.13     17.89 o
  17   8   2       20.22       53.45     16.12 o
   0   9   2     4437.94     4422.69     54.21 o
   1   9   2       21.44       39.41      3.20 o
   2   9   2     1290.11     1217.07     12.85 o
   3   9   2      409.02      475.25     12.13 o
   4   9   2     2017.45     2149.06     24.07 o
   5   9   2     1602.15     1806.91     22.01 o
   6   9   2     1952.83     1797.55     23.02 o
   7   9   2        9.73       10.23      5.47 o
   8   9   2     1116.09     1077.73     20.23 o
   9   9   2      141.97      119.62     10.33 o
  10   9   2      218.93      200.38     14.14 o
  11   9   2       21.46       23.29     12.31 o
  12   9   2       10.15       -0.07     12.84 o
  13   9   2       58.08       63.15     13.14 o
  14   9   2      273.64      271.76     19.70 o
  15   9   2        3.75        7.67     13.69 o
  16   9   2      104.05      115.51     15.38 o
  17   9   2       12.85       19.77     17.77 o
   0  10   2        0.59        0.98      3.79 o
   1  10   2     2933.60     3098.32     31.41 o
   2  10   2      391.53      473.07     12.26 o
   3  10   2     1912.39     1755.70     18.99 o
   4  10   2        0.00       -4.44      4.44 o
   5  10   2       66.23       51.18      5.33 o
   6  10   2      152.04      177.17      7.07 o
   7  10   2     1080.59     1046.85     16.78 o
   8  10   2        6.37       13.74      5.82 o
   9  10   2      789.48      741.61     18.55 o
  10  10   2       94.92       83.79      9.48 o
  11  10   2      206.47      201.50     18.90 o
  12  10   2       61.62       54.70     11.92 o
  13  10   2      591.25      603.96     32.25 o
  14  10   2        3.91        3.33     11.84 o
  15  10   2      109.20      162.51     17.65 o
  16  10   2        1.85        6.57     13.95 o
  17  10   2       36.57       57.70     31.87 o
   0  11   2     9127.41     9274.22    122.17 o
   1  11   2      447.81      502.52      7.82 o
   2  11   2    13598.29    14281.80    123.07 o
   3  11   2     2509.94     2506.22     29.08 o
   4  11   2       49.94       45.24      6.33 o
   5  11   2      147.50      215.26      8.81 o
   6  11   2     1556.50     1385.37     24.31 o
   7  11   2      169.30      186.41     10.61 o
   8  11   2     4429.09     4288.54     52.72 o
   9  11   2      218.80      209.96     11.38 o
  10  11   2      165.09      170.03     15.37 o
  11  11   2        2.48       -9.44     12.01 o
  12  11   2       56.36       40.56     11.88 o
  13  11   2        6.42       18.84     14.74 o
  14  11   2       61.55       64.84     14.21 o
  15  11   2       16.45       21.55     13.52 o
  16  11   2       38.62       32.66     14.97 o
  17  11   2        5.85       12.39     19.68 o
   0  12   2     4365.14     5324.00     73.67 o
   1  12   2     2530.41     2418.32     24.56 o
   2  12   2       71.51      102.17      5.26 o
   3  12   2    11285.73    11827.13    109.64 o
   4  12   2      222.17      250.82      9.25 o
   5  12   2      396.65      342.65     11.68 o
   6  12   2     1754.50     1913.12     30.92 o
   7  12   2     2912.58     2850.32     40.13 o
   8  12   2      267.53      307.35     15.37 o
   9  12   2     2017.04     2080.87     34.20 o
  10  12   2      335.46      378.64     15.50 o
  11  12   2      224.90      208.23     20.43 o
  12  12   2       23.26       22.36     12.98 o
  13  12   2      219.88      257.81     18.61 o
  14  12   2        0.08        0.71     13.25 o
  15  12   2      203.20      234.76     31.85 o
  16  12   2        6.18       -3.13     16.15 o
  17  12   2        7.23       13.57     26.66 o
   0  13   2     7270.80     7551.30     90.27 o
   1  13   2     2358.48     2408.15     24.91 o
   2  13   2      466.49      500.46     10.02 o
   3  13   2       55.42       46.85      5.71 o
   4  13   2      471.92      489.12     12.00 o
   5  13   2     1343.96     1438.71     24.85 o
   6  13   2     1307.38     1183.01     22.84 o
   7  13   2       16.60       23.21      5.04 o
   8  13   2      367.32      346.10     13.88 o
   9  13   2        1.79       14.12      7.11 o
  10  13   2      353.49      386.84     21.54 o
  11  13   2        6.16        1.01     10.54 o
  12  13   2      307.36      270.73     18.33 o
  13  13   2        0.04       -2.22     11.52 o
  14  13   2      509.91      550.22     26.13 o
  15  13   2       14.28       15.60     13.74 o
  16  13   2       16.33       22.93     17.41 o
  17  13   2        9.05       -4.08     34.27 o
   0  14   2     2405.89     2788.42     42.40 o
   1  14   2      668.58      651.87     11.03 o
   2  14   2      691.81      627.85     10.74 o
   3  14   2     2696.90     2915.97     34.69 o
   4  14   2       38.95       30.37      7.99 o
   5  14   2      709.20      792.58     24.74 o
   6  14   2      858.90      908.37     19.98 o
   7  14   2       47.60       30.89      8.78 o
   8  14   2      394.62      405.45     20.38 o
   9  14   2       31.64       46.88      8.35 o
  10  14   2       13.78        9.24     11.35 o
  11  14   2       20.25       21.44     10.99 o
  12  14   2        1.04        1.28     10.93 o
  13  14   2      230.35      236.68     18.62 o
  14  14   2        8.44       20.59     13.10 o
  15  14   2       18.04       26.12     18.79 o
  16  14   2        0.01       -8.63     25.21 o
  17  14   2        4.06       11.42     33.46 o
   0  15   2     3291.52     3117.33     50.07 o
   1  15   2     3034.00     3282.38     32.53 o
   2  15   2       68.87       75.51      3.92 o
   3  15   2     4456.93     4784.15     52.85 o
   4  15   2     1809.88     1834.76     29.48 o
   5  15   2      426.86      401.57     13.35 o
   6  15   2       90.10       84.06      8.61 o
   7  15   2       17.86       24.85      8.90 o
   8  15   2       57.43       60.89      7.45 o
   9  15   2      691.87      719.67     20.03 o
  10  15   2      412.36      348.50     21.59 o
  11  15   2      126.68      124.45     14.06 o
  12  15   2        4.62        5.37     11.27 o
  13  15   2      177.45      170.81     16.57 o
  14  15   2      117.10      100.83     15.74 o
  15  15   2        2.98        0.86     17.02 o
  16  15   2       16.50       13.20     17.28 o
   0  16   2     1570.28     1454.49     74.91 o
   1  16   2     1380.57     1287.33     17.39 o
   2  16   2      594.98      560.24     11.13 o
   3  16   2      266.44      407.53     16.75 o
   4  16   2        0.33        5.81      4.54 o
   5  16   2       18.05       21.55      5.20 o
   6  16   2        0.14       -7.48      7.48 o
   7  16   2       20.54       21.75      6.57 o
   8  16   2        3.73        5.33      5.91 o
   9  16   2       14.05       21.32      7.61 o
  10  16   2       15.47       31.41     12.92 o
  11  16   2       38.31        6.84     12.72 o
  12  16   2       15.89        0.57     12.84 o
  13  16   2       34.77       49.57     17.02 o
  14  16   2        0.21      -11.86     11.86 o
  15  16   2        1.22       19.58     18.46 o
  16  16   2        0.01       37.76     18.37 o
   0  17   2       76.08       73.94      7.31 o
   1  17   2      171.94      196.56      8.18 o
   2  17   2      317.67      281.46      8.30 o
   3  17   2      223.31      258.92      8.47 o
   4  17   2       51.30       63.97      5.87 o
   5  17   2        4.80       -3.60      4.94 o
   6  17   2      303.31      293.63     14.02 o
   7  17   2        1.56       -6.33      6.63 o
   8  17   2      584.14      573.25     21.90 o
   9  17   2        0.36       -5.68     10.98 o
  10  17   2       91.45       96.95     15.61 o
  11  17   2      104.38      112.99     17.03 o
  12  17   2        7.87       14.24     11.66 o
  13  17   2       12.18      -11.22     11.22 o
  14  17   2        2.67       -0.23     12.81 o
  15  17   2       77.35       66.23     18.36 o
  16  17   2       38.65       27.10     23.50 o
   0  18   2     1881.22     1913.16     33.83 o
   1  18   2       34.82       43.20      4.98 o
   2  18   2       47.04       40.82      4.35 o
   3  18   2      126.29      150.89      7.88 o
   4  18   2       83.60       92.12      8.68 o
   5  18   2      794.64      696.88     27.37 o
   6  18   2       88.97       76.70      7.78 o
   7  18   2      904.82      929.49     21.11 o
   8  18   2      377.18      374.40     14.61 o
   9  18   2       17.85       -9.90     12.33 o
  10  18   2      557.86      506.36     26.25 o
  11  18   2       63.53       46.99     20.60 o
  12  18   2       97.38       90.56     14.31 o
  13  18   2        0.97        5.58     12.24 o
  14  18   2       77.16       83.68     15.43 o
  15  18   2       85.69      118.48     31.87 o
  16  18   2       26.12       31.39     55.49 o
   0  19   2       34.92       61.87     12.56 o
   1  19   2     1383.05     1438.67     21.25 o
   2  19   2     1351.25     1396.82     19.11 o
   3  19   2      208.85      206.33      9.35 o
   4  19   2     2615.05     2654.95     38.53 o
   5  19   2       25.71       12.31      4.90 o
   6  19   2     1048.31      916.07     55.41 o
   7  19   2      268.99      267.20     12.41 o
   8  19   2      951.06      919.50     21.52 o
   9  19   2       14.30       12.98     12.36 o
  10  19   2      185.63      173.73     18.59 o
  11  19   2      233.16      225.89     23.98 o
  12  19   2       39.16       46.39     13.20 o
  13  19   2       26.41       19.08     12.78 o
  14  19   2      212.39      233.43     23.54 o
  15  19   2       97.57      133.85     20.99 o
  16  19   2       65.49      100.77     40.80 o
   0  20   2      185.64      237.65     14.19 o
   1  20   2      496.53      477.78     16.06 o
   2  20   2       43.04       57.86      5.96 o
   3  20   2      127.81      134.81      7.22 o
   4  20   2      266.21      304.57     16.38 o
   5  20   2      763.00      671.25     20.67 o
   6  20   2      308.25      320.73     17.25 o
   7  20   2     1307.23     1185.06     56.23 o
   8  20   2      390.32      349.23     14.79 o
   9  20   2      803.54      876.72     31.25 o
  10  20   2        5.53        2.30     12.94 o
  11  20   2      190.66      200.87     21.29 o
  12  20   2       14.81       19.87     15.20 o
  13  20   2      187.82      202.72     21.08 o
  14  20   2      122.98      157.79     29.98 o
  15  20   2      283.84      369.43     28.64 o
   0  21   2     1394.47     1425.89     41.65 o
   1  21   2        5.80       19.17      6.02 o
   2  21   2      203.98      179.43      9.17 o
   3  21   2        8.35        9.95      5.26 o
   4  21   2      932.78      893.77     23.51 o
   5  21   2      258.07      207.16     13.88 o
   6  21   2      910.44      883.61     27.88 o
   7  21   2      132.62      122.73     11.49 o
   8  21   2      985.75      911.62     27.39 o
   9  21   2      228.20      242.03     27.00 o
  10  21   2      833.09      836.98     31.61 o
  11  21   2       36.61       41.92     15.34 o
  12  21   2      593.87      662.40     49.47 o
  13  21   2        9.30        3.52     12.80 o
  14  21   2      276.72      303.09     25.82 o
  15  21   2       56.28      110.39     26.68 o
   0  22   2      539.27      566.27     21.17 o
   1  22   2     3464.37     3379.66     44.76 o
   2  22   2       15.15       17.50      5.75 o
   3  22   2      291.70      276.36     10.13 o
   4  22   2      152.68      143.45      7.93 o
   5  22   2        1.82       -3.45      6.00 o
   6  22   2      165.97      171.93     14.12 o
   7  22   2     1683.71     1535.46     35.00 o
   8  22   2       82.65       77.63     12.95 o
   9  22   2       22.98       22.21     13.47 o
  10  22   2       27.51       47.67     15.39 o
  11  22   2       38.38       34.90     15.37 o
  12  22   2        5.37        1.75     14.97 o
  13  22   2      120.90      123.22     19.61 o
  14  22   2       10.57       45.43     23.59 o
  15  22   2        7.61       28.24     26.93 o
   0  23   2     1934.73     1966.72     43.22 o
   1  23   2       56.42      101.72      7.79 o
   2  23   2     2466.91     2370.60     31.56 o
   3  23   2        5.12        3.58      5.70 o
   4  23   2       24.48       18.74      5.98 o
   5  23   2       16.02       14.74      6.00 o
   6  23   2      547.06      551.84     21.06 o
   7  23   2      151.24      170.34     15.03 o
   8  23   2      343.57      335.83     19.30 o
   9  23   2       16.19       30.82     14.09 o
  10  23   2       13.80       18.07     13.85 o
  11  23   2       97.76       67.08     17.83 o
  12  23   2       10.20       26.30     16.01 o
  13  23   2       21.75       35.48     22.41 o
  14  23   2        3.17        3.05     16.32 o
  15  23   2        6.70        0.82     34.68 o
   0  24   2       66.61      103.51     19.55 o
   1  24   2      694.27      649.46     14.88 o
   2  24   2       14.38       62.11      7.04 o
   3  24   2       55.29       50.34      7.03 o
   4  24   2       21.94       20.37      6.64 o
   5  24   2      143.96      132.64      8.73 o
   6  24   2        0.25        1.53      7.10 o
   7  24   2      129.27       96.28     13.44 o
   8  24   2      117.76      116.98     14.83 o
   9  24   2      204.39      227.47     35.44 o
  10  24   2       15.26       -8.93     12.99 o
  11  24   2       25.17       31.25     15.60 o
  12  24   2      165.73      156.32     25.55 o
  13  24   2       45.07       47.33     23.50 o
  14  24   2        2.84       26.85     22.45 o
   0  25   2     1173.83     1327.00     34.70 o
   1  25   2       78.89       81.67      8.08 o
   2  25   2      274.90      279.60     11.22 o
   3  25   2       24.91       28.77      6.84 o
   4  25   2      344.86      375.96     15.24 o
   5  25   2        2.47        3.25      6.29 o
   6  25   2      137.23      163.08     17.46 o
   7  25   2      325.45      259.82     19.85 o
   8  25   2       58.68       62.96     13.35 o
   9  25   2        0.02       -7.98     11.99 o
  10  25   2       13.29        6.96     22.31 o
  11  25   2       11.12       16.02     14.69 o
  12  25   2       31.63       19.49     21.01 o
  13  25   2        0.01      -29.78     29.78 o
  14  25   2      100.14      111.81     28.28 o
   0  26   2       87.37      148.04     15.03 o
   1  26   2      431.28      384.09     14.46 o
   2  26   2      148.39      147.08      9.45 o
   3  26   2      200.50      218.89     13.81 o
   4  26   2      115.30      115.73      9.03 o
   5  26   2      148.47      152.79      9.45 o
   6  26   2        0.01        2.95     10.64 o
   7  26   2      232.19      266.62     18.20 o
   8  26   2       36.01       33.93     12.72 o
   9  26   2        0.07      -12.04     12.04 o
  10  26   2       96.88       86.73     17.44 o
  11  26   2        5.04       14.59     19.32 o
  12  26   2       88.45      102.66     24.67 o
  13  26   2       30.87        6.68     42.84 o
  14  26   2       12.47       20.91     28.76 o
   0  27   2     1790.63     1763.04     42.88 o
   1  27   2      236.87      228.72     11.41 o
   2  27   2      813.64      764.14     17.44 o
   3  27   2      259.82      276.99     12.00 o
   4  27   2      155.25      141.28     12.42 o
   5  27   2       28.89       22.75     10.92 o
   6  27   2      178.72      163.19     15.68 o
   7  27   2        4.94       25.10     12.05 o
   8  27   2        0.65      -10.79     14.37 o
   9  27   2      167.99      147.63     17.14 o
  10  27   2       26.95       35.06     19.56 o
  11  27   2        2.09       25.29     19.61 o
  12  27   2       14.73       -5.88     20.51 o
  13  27   2       89.69      115.00     27.08 o
   0  28   2      109.23      113.48     12.84 o
   1  28   2      611.70      589.87     16.00 o
   2  28   2        8.45       20.28      9.11 o
   3  28   2       26.85       31.90      7.50 o
   4  28   2       43.41       45.61      9.48 o
   5  28   2      266.72      257.29     16.26 o
   6  28   2        1.72       -6.71     11.03 o
   7  28   2      154.40      164.11     16.72 o
   8  28   2      120.59      131.51     16.53 o
   9  28   2      191.14      223.07     36.04 o
  10  28   2        0.00       32.41     19.12 o
  11  28   2       68.86       85.02     23.51 o
  12  28   2        2.26       16.41     21.83 o
  13  28   2        4.48       26.91     47.33 o
   0  29   2      197.38      159.99     18.08 o
   1  29   2      237.40      261.35     12.26 o
   2  29   2      116.61      121.74     12.88 o
   3  29   2      105.16       87.73     10.20 o
   4  29   2       23.14        2.77      8.30 o
   5  29   2        2.06        1.01     10.79 o
   6  29   2      336.09      325.42     18.61 o
   7  29   2       27.63       22.03     18.49 o
   8  29   2      571.21      558.39     35.33 o
   9  29   2       21.88       25.15     17.20 o
  10  29   2        0.02       -6.03     33.25 o
  11  29   2        6.17       -7.45     21.42 o
  12  29   2      140.29      161.29     31.01 o
  13  29   2       17.34       28.18     23.77 o
   0  30   2      195.33      232.83     16.07 o
   1  30   2        0.21       10.92      8.82 o
   2  30   2        2.04        5.06      8.39 o
   3  30   2       16.98        4.76      8.62 o
   4  30   2        3.53        3.92     10.03 o
   5  30   2       99.75      112.90     13.36 o
   6  30   2       28.92       35.64     11.86 o
   7  30   2      775.18      667.18     30.64 o
   8  30   2       52.21       39.60     17.41 o
   9  30   2       37.65       30.95     17.57 o
  10  30   2       46.89       21.75     40.19 o
  11  30   2       17.84       17.34     21.64 o
  12  30   2       32.13       83.57     25.72 o
   0  31   2      526.00      537.11     33.90 o
   1  31   2       81.44       85.69     12.81 o
   2  31   2       60.15       71.37     12.32 o
   3  31   2        6.08       -8.48      8.48 o
   4  31   2      130.95      120.60     16.24 o
   5  31   2       44.53       36.53     13.90 o
   6  31   2      307.34      343.03     23.17 o
   7  31   2        9.69       26.37     15.12 o
   8  31   2      298.89      296.58     25.84 o
   9  31   2       67.62       52.57     18.93 o
  10  31   2       22.52       33.35     33.25 o
  11  31   2        2.61       -9.99     23.87 o
  12  31   2       75.52       69.88     25.96 o
   0  32   2       19.85       61.73     16.55 o
   1  32   2      809.98      871.88     23.19 o
   2  32   2      323.82      293.07     17.87 o
   3  32   2       12.23      -16.02     16.02 o
   4  32   2       87.93       74.77     15.41 o
   5  32   2      197.60      218.62     19.51 o
   6  32   2       55.00       75.42     16.30 o
   7  32   2      350.14      339.91     27.62 o
   8  32   2       98.65       97.08     28.47 o
   9  32   2      167.47      157.47     22.16 o
  10  32   2        9.70       37.96     23.45 o
  11  32   2        1.93        4.04     21.37 o
   0  33   2     2370.00     2591.27     60.44 o
   1  33   2       67.84      100.18     13.17 o
   2  33   2      150.43      150.30     14.96 o
   3  33   2       11.10        4.78     13.72 o
   4  33   2       14.58       12.68     14.10 o
   5  33   2      110.30      118.84     17.34 o
   6  33   2      667.63      666.19     31.10 o
   7  33   2       10.98       25.91     15.06 o
   8  33   2       29.00       29.90     15.88 o
   9  33   2       32.45       42.75     20.85 o
  10  33   2       27.46       22.38     21.61 o
  11  33   2       15.65       36.75     24.11 o
   0  34   2       79.08      181.09     21.33 o
   1  34   2      571.71      576.83     21.42 o
   2  34   2       67.24       68.60     15.80 o
   3  34   2       80.21      102.88     17.17 o
   4  34   2       31.10       17.59     14.77 o
   5  34   2       98.91      105.04     17.25 o
   6  34   2       21.65       49.12     16.59 o
   7  34   2       23.04       30.04     15.19 o
   8  34   2       40.73       50.13     17.21 o
   9  34   2       43.33        8.08     18.73 o
  10  34   2        5.06       11.79     42.02 o
   0  35   2       50.25       70.42     18.36 o
   1  35   2       27.28       26.43     13.41 o
   2  35   2      217.09      182.19     21.52 o
   3  35   2       15.66        1.10     14.25 o
   4  35   2        0.29        1.08     15.65 o
   5  35   2      123.95      138.93     27.03 o
   6  35   2       32.19       14.26     15.64 o
   7  35   2        9.92       11.34     15.74 o
   8  35   2      130.68      107.80     18.90 o
   9  35   2       16.47        7.49     16.41 o
  10  35   2       12.48      -22.85     31.82 o
   0  36   2      137.14      122.30     24.06 o
   1  36   2        4.82       15.29     13.30 o
   2  36   2       34.37       51.21     14.77 o
   3  36   2       41.26       13.66     15.30 o
   4  36   2       16.61       16.32     15.64 o
   5  36   2       19.31       13.76     15.75 o
   6  36   2        3.33        8.57     16.03 o
   7  36   2       16.81        8.71     16.21 o
   8  36   2        6.49       17.98     16.81 o
   9  36   2        2.35       18.51     17.69 o
   0  37   2       14.46        6.95     21.87 o
   1  37   2        6.88       24.22     13.66 o
   2  37   2      291.60      273.76     21.38 o
   3  37   2       23.38       39.64     20.67 o
   4  37   2       40.85       32.62     20.67 o
   5  37   2       33.51       47.89     16.70 o
   6  37   2        1.17      -13.10     17.43 o
   7  37   2       14.88        5.67     16.44 o
   8  37   2      136.22      195.99     22.92 o
   0  38   2       12.34       55.72     24.68 o
   1  38   2      238.60      250.40     23.07 o
   2  38   2       24.90       36.50     15.08 o
   3  38   2       90.06       72.81     16.05 o
   4  38   2        3.56       15.45     16.37 o
   5  38   2        5.46        3.44     16.49 o
   6  38   2       14.32      -16.57     16.57 o
   7  38   2       69.87       65.51     19.40 o
   0  39   2      462.75      445.88     69.56 o
   1  39   2       74.15       55.50     18.02 o
   2  39   2       79.55      107.24     17.49 o
   3  39   2        7.16       18.27     14.93 o
   4  39   2        3.41      -14.21     16.06 o
   5  39   2       79.32       56.91     18.74 o
   6  39   2       62.99       74.88     20.26 o
   0  40   2       13.07        1.91     24.01 o
   1  40   2       50.25       67.30     18.53 o
   2  40   2      111.46      112.15     20.73 o
   3  40   2       27.52       26.06     15.35 o
   4  40   2       60.35       52.88     16.62 o
   5  40   2       34.62       37.29     18.46 o
   0  41   2       97.79       60.31     27.36 o
   1  41   2        0.44       10.89     17.20 o
   2  41   2        0.25       -3.02     17.07 o
   3  41   2       33.60       34.54     18.34 o
   4  41   2        2.00       12.19     37.74 o
   0  42   2        1.98      -22.89     22.89 o
   1   1   3      109.50      106.07      5.53 o
   2   1   3     1372.26     1398.88     19.17 o
   3   1   3     2516.68     2592.92     28.76 o
   4   1   3     1458.08     1487.72     21.01 o
   5   1   3      204.26      232.21      8.37 o
   6   1   3      984.92     1067.20     22.74 o
   7   1   3      503.55      465.41     13.99 o
   8   1   3      599.97      561.31     14.92 o
   9   1   3      356.63      353.11     17.61 o
  10   1   3       52.30       63.50      8.19 o
  11   1   3      164.82      153.14     13.63 o
  12   1   3      135.85      113.89     12.12 o
  13   1   3        0.20       -5.96      8.72 o
  14   1   3      365.49      334.48     16.67 o
  15   1   3       71.63       80.22     15.50 o
  16   1   3       50.32        5.84     14.90 o
  17   1   3        0.18      -14.93     14.93 o
   1   2   3     1751.71     1797.47     21.31 o
   2   2   3      229.46      322.84     12.10 o
   3   2   3      178.52      175.83      6.00 o
   4   2   3      766.90      777.48     13.39 o
   5   2   3      964.67     1028.70     16.81 o
   6   2   3        0.02       -1.24      3.80 o
   7   2   3        1.15       -4.56      4.94 o
   8   2   3      397.41      386.10     12.79 o
   9   2   3      146.67      169.34      9.68 o
  10   2   3      595.09      551.44     15.65 o
  11   2   3      135.37      131.82     12.77 o
  12   2   3      129.30      158.36     13.12 o
  13   2   3      487.76      476.06     20.20 o
  14   2   3       56.59       68.93     16.39 o
  15   2   3       12.83       -4.48     12.96 o
  16   2   3       23.60       -8.83     13.89 o
  17   2   3        1.24      -18.02     18.02 o
   1   3   3     1426.47     1559.56     20.53 o
   2   3   3     2450.52     2588.10     27.07 o
   3   3   3       30.08       36.04      3.87 o
   4   3   3      620.67      565.04     10.81 o
   5   3   3      984.99      955.33     16.60 o
   6   3   3      287.27      294.36      9.99 o
   7   3   3      729.51      766.46     15.88 o
   8   3   3      167.48      206.09     10.16 o
   9   3   3      334.91      319.44     22.99 o
  10   3   3      490.79      427.59     14.41 o
  11   3   3     1558.94     1500.78     29.83 o
  12   3   3      879.02      898.46     24.36 o
  13   3   3      222.47      233.76     15.65 o
  14   3   3        9.75       18.50     11.08 o
  15   3   3      103.58       73.47     16.49 o
  16   3   3       17.33        5.77     17.68 o
  17   3   3       63.75       52.18     20.86 o
   1   4   3     1443.12     1580.56     22.26 o
   2   4   3      233.96      241.48      7.83 o
   3   4   3      856.40      949.88     13.74 o
   4   4   3       29.38       33.55      4.53 o
   5   4   3     1080.86     1041.64     16.23 o
   6   4   3     2818.81     2998.53     40.71 o
   7   4   3        0.35        0.60      5.08 o
   8   4   3      165.83      163.75      9.48 o
   9   4   3      295.01      268.31     11.33 o
  10   4   3      125.86      111.83     12.30 o
  11   4   3      225.09      190.26     13.56 o
  12   4   3      304.02      345.78     31.19 o
  13   4   3       59.54       31.38     11.25 o
  14   4   3       16.30       22.09     12.84 o
  15   4   3       74.47       63.14     15.46 o
  16   4   3       41.22       17.24     22.02 o
  17   4   3       20.26       20.23     18.64 o
   1   5   3      195.37      200.66     11.62 o
   2   5   3      641.45      522.36      7.79 o
   3   5   3    11702.60    12169.73    119.08 o
   4   5   3      161.10      165.46      7.51 o
   5   5   3     1495.43     1511.49     19.13 o
   6   5   3      562.62      531.92     11.40 o
   7   5   3      477.98      485.33     12.69 o
   8   5   3      353.38      365.60     12.92 o
   9   5   3     2391.48     2323.97     33.56 o
  10   5   3      178.30      180.19     11.38 o
  11   5   3      117.33      124.18     11.59 o
  12   5   3        7.83        9.76      9.82 o
  13   5   3      311.40      318.16     17.29 o
  14   5   3       89.80      106.64     15.24 o
  15   5   3       30.35       16.78     25.59 o
  16   5   3       94.71      106.71     20.03 o
  17   5   3       64.96       30.15     18.94 o
   1   6   3       12.78       14.56      3.56 o
   2   6   3        0.41        1.86      2.90 o
   3   6   3      664.48      560.55     11.17 o
   4   6   3     8431.85     9139.93     98.95 o
   5   6   3      534.50      578.79     10.00 o
   6   6   3      293.96      281.87     10.13 o
   7   6   3      114.87      132.57      8.18 o
   8   6   3       20.69       32.42      6.16 o
   9   6   3      296.54      322.34     12.42 o
  10   6   3     1588.21     1650.79     30.63 o
  11   6   3       57.44       51.97      9.93 o
  12   6   3       12.58       -9.15      9.15 o
  13   6   3        5.11       -1.65     11.91 o
  14   6   3       33.99       57.46     16.12 o
  15   6   3      210.25      148.24     21.12 o
  16   6   3      176.19      236.41     29.56 o
  17   6   3       15.08       21.67     20.18 o
   1   7   3     3246.72     3257.39     42.51 o
   2   7   3      534.96      511.14      9.27 o
   3   7   3     2632.92     2596.24     29.22 o
   4   7   3      245.03      241.98      7.45 o
   5   7   3     1909.76     1767.28     22.82 o
   6   7   3       19.42       16.65      3.55 o
   7   7   3       31.77       36.87      5.49 o
   8   7   3      293.12      298.88     10.89 o
   9   7   3      640.49      571.40     15.13 o
  10   7   3       29.64       21.61      8.78 o
  11   7   3      260.29      212.07     13.70 o
  12   7   3       71.48       62.01     11.34 o
  13   7   3       23.04       -5.36     10.81 o
  14   7   3       16.39        1.69     12.23 o
  15   7   3        5.01       24.84     20.21 o
  16   7   3       19.82       20.27     22.92 o
  17   7   3        3.89       -5.08     17.44 o
   1   8   3      468.56      504.75      8.11 o
   2   8   3        1.13       -1.85      3.08 o
   3   8   3     1695.13     1812.03     24.55 o
   4   8   3      724.84      813.80     11.73 o
   5   8   3      147.79      155.95      7.27 o
   6   8   3        4.98        8.23      2.93 o
   7   8   3      142.84      118.10      6.19 o
   8   8   3      114.44      118.87      8.60 o
   9   8   3      437.88      417.82     13.62 o
  10   8   3       19.17       27.51     10.75 o
  11   8   3      188.44      227.92     14.07 o
  12   8   3      552.57      561.48     20.44 o
  13   8   3        6.50       -1.77     10.22 o
  14   8   3      185.20      202.02     25.69 o
  15   8   3       71.45      135.86     28.56 o
  16   8   3       80.57       70.60     24.03 o
  17   8   3        1.33      -16.64     16.64 o
   1   9   3     3290.99     3496.79     35.19 o
   2   9   3      754.73      877.85     13.00 o
   3   9   3       97.32       69.44      6.42 o
   4   9   3       15.55       20.15      3.38 o
   5   9   3      374.61      414.09     11.12 o
   6   9   3       76.34       85.95      5.97 o
   7   9   3     1038.97      991.28     15.42 o
   8   9   3      198.02      237.75     10.38 o
   9   9   3      140.24      140.37      9.65 o
  10   9   3      132.21      126.46     11.39 o
  11   9   3      109.37      118.69     11.97 o
  12   9   3      823.98      806.80     23.42 o
  13   9   3        2.40       -7.25     10.59 o
  14   9   3       88.56      109.63     22.19 o
  15   9   3       78.28       91.13     22.50 o
  16   9   3       23.82       48.46     23.50 o
  17   9   3        0.18        0.71     17.44 o
   1  10   3      512.58      574.90      9.20 o
   2  10   3      101.67      157.79      5.85 o
   3  10   3      753.47      776.90     12.86 o
   4  10   3        2.94       -1.20      2.69 o
   5  10   3      137.64      175.71      5.44 o
   6  10   3       53.40       42.90      4.82 o
   7  10   3       23.28       23.99      5.68 o
   8  10   3       77.68       96.81     10.30 o
   9  10   3       60.08       69.71      8.26 o
  10  10   3      160.47      169.23     12.33 o
  11  10   3      499.21      473.12     18.59 o
  12  10   3       21.55       21.93     11.05 o
  13  10   3      110.52      123.34     17.20 o
  14  10   3      109.03      114.22     24.07 o
  15  10   3        1.86       16.02     20.48 o
  16  10   3        2.36       16.45     21.77 o
  17  10   3        0.49       30.05     64.26 o
   1  11   3      562.78      655.49     10.39 o
   2  11   3     1485.92     1628.09     19.20 o
   3  11   3      462.51      557.40      9.80 o
   4  11   3      363.29      361.52      9.91 o
   5  11   3       44.76       50.69      4.37 o
   6  11   3      135.05      132.06      7.46 o
   7  11   3      114.47      127.89      7.88 o
   8  11   3       84.12       85.98      8.06 o
   9  11   3      195.90      198.28     10.64 o
  10  11   3      235.08      234.84     13.86 o
  11  11   3        7.25       -9.72      9.72 o
  12  11   3      148.41      133.08     14.35 o
  13  11   3       10.60       14.78     13.87 o
  14  11   3        2.22        5.51     18.65 o
  15  11   3       58.67       19.02     26.32 o
  16  11   3        8.88       31.59     23.07 o
   1  12   3       24.88       12.17      4.43 o
   2  12   3      204.65      226.10      6.83 o
   3  12   3     2511.51     2635.83     27.08 o
   4  12   3      203.18      206.27      8.23 o
   5  12   3      159.28      182.18      6.62 o
   6  12   3       11.05        6.68      4.74 o
   7  12   3        6.43       -0.63      5.17 o
   8  12   3      916.13      878.52     18.54 o
   9  12   3      579.44      662.30     37.79 o
  10  12   3        0.13       20.59     12.25 o
  11  12   3       10.97       21.02     10.17 o
  12  12   3       21.09       20.46     11.52 o
  13  12   3       44.19       42.74     14.65 o
  14  12   3       34.12       35.11     20.33 o
  15  12   3        0.16       44.81     21.92 o
  16  12   3       55.16       65.54     38.35 o
   1  13   3      414.63      426.88     13.06 o
   2  13   3      602.01      746.17     11.20 o
   3  13   3     1076.93     1209.54     20.10 o
   4  13   3       76.43       64.89      6.61 o
   5  13   3      748.65      729.76     16.02 o
   6  13   3      462.71      520.72     12.08 o
   7  13   3      189.13      180.77     12.23 o
   8  13   3      214.58      229.52     11.76 o
   9  13   3     4251.93     4140.36     65.99 o
  10  13   3     1687.44     1735.95     36.60 o
  11  13   3        2.08       -3.00      9.69 o
  12  13   3      483.92      529.48     22.84 o
  13  13   3      228.65      220.98     26.19 o
  14  13   3       29.91       43.48     19.85 o
  15  13   3       36.77       44.68     21.64 o
  16  13   3        1.36       22.16     36.92 o
   1  14   3        2.74        1.38      4.60 o
   2  14   3      190.96      200.22      5.74 o
   3  14   3        8.35       19.53      7.86 o
   4  14   3     1553.94     1429.53     21.48 o
   5  14   3      275.90      260.68     11.61 o
   6  14   3       11.09        4.09      5.24 o
   7  14   3        2.56        2.87      5.90 o
   8  14   3       27.58       24.63      7.58 o
   9  14   3       74.69       83.17     13.77 o
  10  14   3     1837.92     1849.21     49.05 o
  11  14   3      451.52      489.52     21.12 o
  12  14   3       74.88      115.19     25.90 o
  13  14   3      347.87      359.51     24.63 o
  14  14   3       18.76       13.30     19.88 o
  15  14   3       27.63        0.00     22.85 o
  16  14   3      129.31      115.06     27.10 o
   1  15   3      842.22      840.87     14.05 o
   2  15   3     1107.25     1122.66     17.04 o
   3  15   3     2614.13     2585.73     40.42 o
   4  15   3      579.62      559.20     12.97 o
   5  15   3      223.27      198.62      9.69 o
   6  15   3        0.70       -2.45      5.13 o
   7  15   3      107.21       97.15      8.24 o
   8  15   3      106.85      111.73     11.13 o
   9  15   3      200.65      188.16     16.37 o
  10  15   3       30.68       24.31     10.44 o
  11  15   3      147.98      167.39     14.66 o
  12  15   3       61.07       78.87     17.47 o
  13  15   3       13.15       -9.46     21.42 o
  14  15   3        0.19       20.22     19.30 o
  15  15   3        0.23       -5.36     20.34 o
  16  15   3        1.19       18.13     23.36 o
   1  16   3      681.28      635.19     20.80 o
   2  16   3      682.58      738.91     13.74 o
   3  16   3     1360.63     1326.16     22.78 o
   4  16   3     2087.55     2015.08     28.99 o
   5  16   3      212.16      216.77     13.44 o
   6  16   3      109.77      122.46      8.36 o
   7  16   3        7.81        3.46      6.30 o
   8  16   3      192.95      192.44     15.97 o
   9  16   3      265.32      211.68     14.78 o
  10  16   3        5.09       -9.31      9.31 o
  11  16   3       29.31        7.38     10.54 o
  12  16   3       73.98       67.70     18.75 o
  13  16   3       35.91       45.60     20.61 o
  14  16   3        4.34      -14.06     22.85 o
  15  16   3        3.45       14.17     41.41 o
  16  16   3       47.23       48.00     62.63 o
   1  17   3      348.94      359.67     12.17 o
   2  17   3       56.79       55.95      6.97 o
   3  17   3      524.52      557.55     14.79 o
   4  17   3      356.16      346.44     11.39 o
   5  17   3     1451.18     1373.08     27.27 o
   6  17   3        7.80       -3.39      6.70 o
   7  17   3      503.31      463.42     23.06 o
   8  17   3       10.29        3.67     11.18 o
   9  17   3      274.61      230.26     26.60 o
  10  17   3       16.32        6.32      9.81 o
  11  17   3      318.32      354.70     23.11 o
  12  17   3        2.09        5.23     13.48 o
  13  17   3       14.37        4.82     18.88 o
  14  17   3       18.49       -7.36     20.34 o
  15  17   3        5.53       -5.05     45.90 o
   1  18   3       46.62       39.94      6.71 o
   2  18   3      187.42      180.20      9.90 o
   3  18   3      142.23      151.49     12.13 o
   4  18   3      502.49      443.42     12.80 o
   5  18   3        7.58        9.61      5.81 o
   6  18   3     1173.88     1246.24     23.25 o
   7  18   3        3.03       -2.84      9.26 o
   8  18   3       22.93       -4.12      7.92 o
   9  18   3       19.45       -7.02      9.25 o
  10  18   3      430.12      393.80     19.58 o
  11  18   3        3.34        4.69     12.76 o
  12  18   3       99.28      122.20     17.89 o
  13  18   3        0.09       34.43     20.34 o
  14  18   3       10.79        9.15     20.33 o
  15  18   3       59.59       32.90     22.36 o
   1  19   3      886.34      944.26     19.58 o
   2  19   3       93.01      109.63     12.76 o
   3  19   3       10.63        9.55      7.33 o
   4  19   3        9.22        8.62      5.32 o
   5  19   3      413.38      378.87     18.25 o
   6  19   3        1.72       14.18      8.10 o
   7  19   3       52.84       54.06     10.43 o
   8  19   3        2.33       -8.13      8.13 o
   9  19   3        2.29        5.75      9.35 o
  10  19   3      318.02      332.13     22.04 o
  11  19   3      257.44      239.74     20.72 o
  12  19   3       26.28       -3.84     17.74 o
  13  19   3       99.24       69.47     22.61 o
  14  19   3        7.37        1.52     20.34 o
  15  19   3       82.16       73.45     25.31 o
   1  20   3       20.19       44.70      8.41 o
   2  20   3       60.35       69.34      7.22 o
   3  20   3      400.30      335.33     11.63 o
   4  20   3      169.22      127.97     15.59 o
   5  20   3      731.32      718.04     23.50 o
   6  20   3       47.98       47.38      9.71 o
   7  20   3       32.85       32.12     11.90 o
   8  20   3       17.63       17.64     10.01 o
   9  20   3       61.97       44.15     10.77 o
  10  20   3       58.09       58.09     14.56 o
  11  20   3      309.21      245.48     20.89 o
  12  20   3      119.86      129.38     23.48 o
  13  20   3       57.60       49.61     22.41 o
  14  20   3        0.23       60.76     23.45 o
  15  20   3        9.63       43.86     24.48 o
   1  21   3      351.58      279.22     16.55 o
   2  21   3      280.47      268.49     16.77 o
   3  21   3       58.25       47.45      9.64 o
   4  21   3       16.52       12.60      5.27 o
   5  21   3      335.75      324.05     14.70 o
   6  21   3        1.22        2.92      8.31 o
   7  21   3       18.45       13.11     10.62 o
   8  21   3      122.63      112.70     12.96 o
   9  21   3       12.22        9.45     11.58 o
  10  21   3       54.69       66.43     14.71 o
  11  21   3        2.91       16.64     13.49 o
  12  21   3      174.15      106.73     23.41 o
  13  21   3       31.12       23.79     30.80 o
  14  21   3       20.70       37.85     22.87 o
  15  21   3       48.96       53.51     25.53 o
   1  22   3       87.81       83.08     11.74 o
   2  22   3      786.48      772.20     19.25 o
   3  22   3      256.82      236.95     13.31 o
   4  22   3       12.04       -1.03      5.23 o
   5  22   3      114.88      129.38     12.21 o
   6  22   3       92.27      112.28     11.27 o
   7  22   3       36.70       30.31     10.43 o
   8  22   3       23.54       26.81     13.91 o
   9  22   3       11.12       16.08     14.40 o
  10  22   3       14.63       -0.90     14.79 o
  11  22   3       30.91       30.84     19.90 o
  12  22   3        8.42       10.85     19.52 o
  13  22   3        0.20        2.65     19.81 o
  14  22   3       16.82       12.45     39.98 o
   1  23   3      924.26      800.26     25.26 o
   2  23   3      340.55      299.92     13.61 o
   3  23   3      107.82      119.47     11.13 o
   4  23   3       57.82       46.97     12.89 o
   5  23   3      159.97      176.67     15.67 o
   6  23   3        4.20        3.94      8.67 o
   7  23   3      107.46       90.18     14.03 o
   8  23   3        1.88       -2.73     12.68 o
   9  23   3      122.19      122.43     24.01 o
  10  23   3      191.83      178.29     24.62 o
  11  23   3      128.31      144.06     24.60 o
  12  23   3      189.26      233.47     29.28 o
  13  23   3       40.86       10.51     21.13 o
  14  23   3        3.77       -4.19     22.07 o
   1  24   3        8.98       42.95     11.89 o
   2  24   3      320.21      327.97     11.69 o
   3  24   3      619.05      541.52     24.16 o
   4  24   3      286.07      264.50     18.20 o
   5  24   3       63.79       84.81     13.63 o
   6  24   3      460.84      500.54     23.78 o
   7  24   3       65.40       62.00     13.60 o
   8  24   3       61.41       38.54     15.16 o
   9  24   3      617.68      491.18     29.31 o
  10  24   3      586.90      623.02     36.49 o
  11  24   3      174.23      162.85     26.21 o
  12  24   3       44.17       70.68     23.35 o
  13  24   3      135.81      146.79     27.39 o
  14  24   3        7.31        1.37     21.83 o
   1  25   3      203.94      189.49     16.29 o
   2  25   3      195.22      169.42     12.21 o
   3  25   3      872.21      903.05     21.23 o
   4  25   3      443.16      338.32     25.26 o
   5  25   3      105.03      119.44     15.29 o
   6  25   3        4.33        2.73     15.90 o
   7  25   3       34.65        9.84     12.48 o
   8  25   3      190.45      109.74     25.48 o
   9  25   3      279.58      255.61     23.70 o
  10  25   3       73.10       74.92     22.19 o
  11  25   3      481.91      428.53     35.45 o
  12  25   3       96.26      154.65     27.68 o
  13  25   3       25.67       49.75     23.79 o
   1  26   3      679.66      674.80     20.89 o
   2  26   3     1354.98     1228.20     27.07 o
   3  26   3      270.09      291.90     19.14 o
   4  26   3      545.37      517.39     24.14 o
   5  26   3       15.24        5.00     11.73 o
   6  26   3       24.16       29.89     13.30 o
   7  26   3      101.18       98.88     15.36 o
   8  26   3      147.31       89.98     20.61 o
   9  26   3        0.14      -17.34     25.05 o
  10  26   3      111.38       73.84     21.67 o
  11  26   3        1.64       14.42     20.04 o
  12  26   3      160.27      200.81     28.74 o
  13  26   3       10.68       35.09     26.93 o
   1  27   3     1415.88     1541.09     31.79 o
   2  27   3        2.18       15.61      9.45 o
   3  27   3       26.02       21.64     18.26 o
   4  27   3      192.67      186.49     29.03 o
   5  27   3      968.47      949.23     30.30 o
   6  27   3        0.52        6.77     15.79 o
   7  27   3       55.18       34.35     14.24 o
   8  27   3       30.20       34.79     14.68 o
   9  27   3        7.09        8.74     26.98 o
  10  27   3       26.51       17.89     19.28 o
  11  27   3      174.26      180.73     28.10 o
  12  27   3        0.46      -26.44     38.35 o
  13  27   3        6.12       24.31     23.36 o
   1  28   3      140.28      182.36     17.09 o
   2  28   3        8.13        2.90      9.41 o
   3  28   3        0.29      -11.03     11.03 o
   4  28   3      186.99      173.13     17.70 o
   5  28   3      261.21      296.45     20.51 o
   6  28   3      492.94      431.90     24.17 o
   7  28   3      107.51       80.34     16.14 o
   8  28   3       20.28       17.04     13.93 o
   9  28   3       35.31        8.95     16.90 o
  10  28   3      106.24       83.00     23.51 o
  11  28   3       27.58       54.23     22.06 o
  12  28   3        1.23        6.12     21.06 o
   1  29   3       40.99       30.08     11.06 o
   2  29   3       31.66       49.29     13.91 o
   3  29   3      525.68      524.11     25.59 o
   4  29   3        5.23       11.62     12.91 o
   5  29   3       25.63       41.34     14.17 o
   6  29   3       34.16       21.28     14.42 o
   7  29   3        7.04        5.44     13.66 o
   8  29   3        0.69       -9.03     13.88 o
   9  29   3       97.47       69.78     16.20 o
  10  29   3        7.01       17.38     22.03 o
  11  29   3        3.58       12.23     21.49 o
  12  29   3        2.44       -5.54     22.00 o
   1  30   3      119.74      106.70     13.01 o
   2  30   3      430.69      444.15     24.77 o
   3  30   3       16.13       26.45     13.87 o
   4  30   3      169.38      164.44     18.00 o
   5  30   3        2.63       -9.26     13.00 o
   6  30   3      352.62      338.42     23.24 o
   7  30   3       53.72       73.07     16.34 o
   8  30   3        2.09        7.62     14.90 o
   9  30   3        5.41       10.12     30.21 o
  10  30   3        0.00      -15.85     15.85 o
  11  30   3       19.18       -1.56     21.01 o
   1  31   3      306.33      305.09     29.97 o
   2  31   3       78.19       66.48     15.57 o
   3  31   3        0.13        2.43     14.26 o
   4  31   3        1.22      -10.34     13.06 o
   5  31   3       17.93       16.23     13.87 o
   6  31   3        0.63        0.63     13.68 o
   7  31   3      101.47       94.83     17.45 o
   8  31   3       22.15        4.80     14.80 o
   9  31   3       16.05       -4.19     22.29 o
  10  31   3        0.10      -20.42     20.42 o
  11  31   3       72.92       39.69     20.70 o
   1  32   3       37.58       55.65     15.61 o
   2  32   3       58.26       63.97     15.54 o
   3  32   3       35.83       59.88     16.14 o
   4  32   3      118.40      119.34     28.21 o
   5  32   3       12.10       12.18     14.46 o
   6  32   3        3.91        7.12     14.76 o
   7  32   3       30.27       26.33     15.72 o
   8  32   3       29.55       37.15     16.02 o
   9  32   3        1.37      -15.43     15.43 o
  10  32   3        5.63       11.77     25.57 o
   1  33   3       10.78       16.63     14.78 o
   2  33   3       19.81       11.20     15.13 o
   3  33   3      475.36      449.05     31.80 o
   4  33   3        6.74       -0.89     14.77 o
   5  33   3       52.81       55.92     17.31 o
   6  33   3       63.07       32.97     15.68 o
   7  33   3        3.15        3.04     20.55 o
   8  33   3        7.45       -4.22     14.67 o
   9  33   3       17.06       11.30     16.11 o
  10  33   3        1.35      -17.12     17.12 o
   1  34   3      140.58      131.86     19.04 o
   2  34   3       73.71       73.65     17.41 o
   3  34   3       15.79       30.02     15.61 o
   4  34   3      422.82      396.27     25.57 o
   5  34   3       11.54       -9.12     14.26 o
   6  34   3        5.61       -4.12     15.36 o
   7  34   3       53.38       41.04     17.01 o
   8  34   3       27.16       13.96     16.06 o
   9  34   3        0.20       -5.27     16.39 o
   1  35   3      170.17      199.62     22.79 o
   2  35   3      213.96      253.29     26.06 o
   3  35   3       31.34       40.72     16.57 o
   4  35   3      145.48      165.03     20.26 o
   5  35   3      226.37      231.42     22.20 o
   6  35   3       29.46       45.62     18.26 o
   7  35   3       45.26       34.98     17.11 o
   8  35   3       11.99       13.13     16.98 o
   9  35   3      149.54      158.91     48.55 o
   1  36   3        7.31       -8.89     15.48 o
   2  36   3      157.91      194.07     21.05 o
   3  36   3      243.51      211.12     22.16 o
   4  36   3       55.93       56.90     17.69 o
   5  36   3       56.49       60.53     17.73 o
   6  36   3       22.14       14.63     16.79 o
   7  36   3       16.87      -15.67     15.67 o
   8  36   3      156.43      170.69     36.14 o
   1  37   3       53.92       57.85     17.90 o
   2  37   3        9.93        9.66     20.79 o
   3  37   3      207.02      242.27     32.09 o
   4  37   3       63.45      105.33     19.37 o
   5  37   3       27.77       26.50     17.28 o
   6  37   3      122.21      129.89     21.83 o
   7  37   3        2.33        1.12     16.89 o
   1  38   3       11.84       11.23     16.90 o
   2  38   3      123.88      135.17     20.80 o
   3  38   3        0.13       -0.72     16.72 o
   4  38   3      120.01      116.59     20.90 o
   5  38   3       58.32       51.50     18.33 o
   6  38   3       21.08       35.43     19.18 o
   1  39   3        0.01       -7.25     16.36 o
   2  39   3        0.02       -8.92     17.24 o
   3  39   3       19.55       32.31     18.61 o
   4  39   3        1.05      -15.22     15.22 o
   5  39   3      183.74      201.53     28.24 o
   1  40   3       16.27        8.44     25.53 o
   2  40   3        0.30        5.92     17.80 o
   3  40   3        3.08        4.43     17.69 o
   0   0   4     5721.74     5816.79    164.01 o
   1   0   4       93.17      116.59     14.28 o
   2   0   4      950.90      869.11     29.44 o
   3   0   4        0.27        3.16      4.86 o
   4   0   4      134.17      135.76     11.28 o
   5   0   4      312.57      310.75     13.96 o
   6   0   4      383.34      345.85     15.68 o
   7   0   4      130.13      158.35     15.63 o
   8   0   4       11.20       13.60     13.67 o
   9   0   4      331.06      339.75     20.51 o
  10   0   4      674.32      671.56     46.10 o
  11   0   4      347.52      297.84     36.72 o
  12   0   4       31.25       26.11     25.30 o
  13   0   4        0.07      -18.36     25.30 o
  14   0   4      178.66      196.58     26.34 o
  15   0   4      110.90       97.69     24.05 o
  16   0   4        0.56      -26.72     26.72 o
   0   1   4     1441.23     1482.76     40.95 o
   1   1   4     2718.55     2629.41     38.26 o
   2   1   4     1213.78     1426.89     24.99 o
   3   1   4      415.02      505.14      9.42 o
   4   1   4      100.56       97.00      5.92 o
   5   1   4      137.93      123.88      7.77 o
   6   1   4       17.00        4.79      5.14 o
   7   1   4      123.06      131.27      9.31 o
   8   1   4      559.96      571.50     29.74 o
   9   1   4      893.40     1027.38     18.45 o
  10   1   4      110.69      108.14     24.89 o
  11   1   4       14.26       23.64     16.38 o
  12   1   4        4.39       50.04     17.70 o
  13   1   4      204.01      235.43     21.37 o
  14   1   4       64.51       72.12     14.99 o
  15   1   4       89.00       65.36     15.99 o
  16   1   4        0.68       -8.35     15.01 o
   0   2   4      448.78      571.29     26.32 o
   1   2   4       20.76       27.92      6.84 o
   2   2   4      467.58      508.28     22.79 o
   3   2   4       11.85       18.02      3.59 o
   4   2   4      289.66      332.14     10.47 o
   5   2   4      125.55      128.50      7.19 o
   6   2   4      107.67       99.86      7.86 o
   7   2   4      224.73      228.51     11.21 o
   8   2   4      723.42      690.68     29.68 o
   9   2   4       78.07       65.46      9.77 o
  10   2   4        0.03      -13.53     14.57 o
  11   2   4       21.19        9.21     26.11 o
  12   2   4       51.68       50.13     13.94 o
  13   2   4       20.08       43.66     15.70 o
  14   2   4      169.40      181.04     20.72 o
  15   2   4       47.58       56.05     16.14 o
  16   2   4       70.90       74.54     17.48 o
   0   3   4     6836.87     7379.79    116.27 o
   1   3   4      147.18      193.08     20.91 o
   2   3   4      223.95      296.25     12.78 o
   3   3   4      338.06      387.42     10.89 o
   4   3   4        8.72        7.76      4.21 o
   5   3   4       88.55       68.18      6.13 o
   6   3   4        9.54        5.07      5.16 o
   7   3   4     1679.73     1736.17     29.28 o
   8   3   4       10.01       12.65      7.17 o
   9   3   4       15.68        0.83      6.53 o
  10   3   4      115.19       80.84     44.27 o
  11   3   4        1.97        5.10     15.86 o
  12   3   4       72.57       92.33     16.09 o
  13   3   4      165.05      209.23     20.24 o
  14   3   4        6.68       25.89     19.47 o
  15   3   4      151.92      175.52     19.30 o
  16   3   4       26.06       17.77     15.93 o
   0   4   4      395.05      460.97     33.16 o
   1   4   4      569.70      611.73     17.21 o
   2   4   4       98.74       96.62      5.20 o
   3   4   4      423.95      524.51      9.95 o
   4   4   4      424.32      441.97     10.13 o
   5   4   4      331.22      373.52     10.70 o
   6   4   4       18.66        1.71      8.81 o
   7   4   4      152.22      170.71     11.32 o
   8   4   4      401.37      380.96     14.06 o
   9   4   4       54.19       53.55      6.65 o
  10   4   4        2.03       16.08     10.06 o
  11   4   4        8.11        8.83     12.08 o
  12   4   4      134.30      147.07     17.41 o
  13   4   4        2.98       18.72     14.93 o
  14   4   4       93.90      127.81     27.19 o
  15   4   4       46.89       38.08     18.49 o
  16   4   4        7.13      -17.29     17.29 o
   0   5   4        8.47       29.14     21.62 o
   1   5   4      275.14      324.56     13.50 o
   2   5   4      864.78      874.40     14.55 o
   3   5   4      394.30      365.93     10.33 o
   4   5   4       31.61       26.71      4.61 o
   5   5   4       45.74       40.52      6.16 o
   6   5   4      340.82      361.74     14.67 o
   7   5   4      158.29      133.45      8.83 o
   8   5   4      552.43      486.98     15.37 o
   9   5   4       28.07       11.42      5.39 o
  10   5   4      312.47      319.01     19.77 o
  11   5   4       76.24       99.14     15.05 o
  12   5   4       13.46       23.82     13.79 o
  13   5   4       34.31       41.28     15.61 o
  14   5   4        4.99       35.92     16.30 o
  15   5   4        0.45      -12.27     16.68 o
  16   5   4        0.01      -20.48     24.26 o
   0   6   4      811.97      895.64     46.31 o
   1   6   4      443.82      454.87     17.65 o
   2   6   4      418.09      420.51     10.97 o
   3   6   4      121.98      111.64      5.73 o
   4   6   4      574.52      582.06     13.37 o
   5   6   4      105.32      106.84      7.38 o
   6   6   4      840.69      823.20     29.57 o
   7   6   4      211.54      203.43      9.80 o
   8   6   4     1925.39     1931.46     25.77 o
   9   6   4      734.78      719.69     17.46 o
  10   6   4       35.45       52.64     13.54 o
  11   6   4        0.69      -11.73     11.73 o
  12   6   4       30.96       29.13     17.46 o
  13   6   4      168.17      143.04     19.34 o
  14   6   4      526.45      591.17     31.80 o
  15   6   4        0.43       -5.92     16.92 o
  16   6   4        7.36       -9.78     31.83 o
   0   7   4        5.75       31.53     11.44 o
   1   7   4      337.86      384.96     10.20 o
   2   7   4     2875.80     2962.37     35.74 o
   3   7   4        1.43       -4.14      4.14 o
   4   7   4       37.81       42.09      5.59 o
   5   7   4      197.39      156.52      7.90 o
   6   7   4      245.11      273.42     15.11 o
   7   7   4        7.75        7.36      5.28 o
   8   7   4     1532.69     1563.42     23.87 o
   9   7   4      992.01     1074.76     29.80 o
  10   7   4       60.94       75.03     10.47 o
  11   7   4       10.48       -3.68      9.30 o
  12   7   4        0.20       -5.66     15.08 o
  13   7   4      179.62      216.54     27.48 o
  14   7   4       16.49       39.13     16.78 o
  15   7   4      226.00      290.44     26.69 o
  16   7   4       11.17       26.41     22.06 o
   0   8   4     1547.03     1693.15     33.05 o
   1   8   4      105.03      112.36      8.41 o
   2   8   4       67.15       77.98      5.31 o
   3   8   4      321.71      368.53     11.61 o
   4   8   4     2172.28     2063.34     25.67 o
   5   8   4        0.39        1.46      4.23 o
   6   8   4     1126.39     1127.11     16.30 o
   7   8   4       83.99       78.48      6.70 o
   8   8   4      188.15      172.11      7.91 o
   9   8   4      853.18      875.25     22.99 o
  10   8   4        0.29       -4.02      7.78 o
  11   8   4        2.38        3.19      8.30 o
  12   8   4        6.03        2.81     13.44 o
  13   8   4       93.79      106.35     24.87 o
  14   8   4       18.43       26.53     16.57 o
  15   8   4      109.51      139.82     25.94 o
  16   8   4       28.04       30.82     23.18 o
   0   9   4       17.88       24.96     11.43 o
   1   9   4     2218.30     2105.30     30.81 o
   2   9   4      563.02      526.65     10.13 o
   3   9   4      303.82      266.51      8.99 o
   4   9   4       43.36       49.85      5.95 o
   5   9   4     1232.34     1148.81     17.67 o
   6   9   4       16.16       19.20      6.40 o
   7   9   4      355.34      364.61     13.64 o
   8   9   4      225.60      212.76     11.08 o
   9   9   4       27.15       34.16      6.74 o
  10   9   4       33.42       30.01      8.60 o
  11   9   4        0.01       -3.94     12.67 o
  12   9   4        0.16       -8.83     13.30 o
  13   9   4       77.82       54.06     17.38 o
  14   9   4      103.50      106.63     20.04 o
  15   9   4        6.23      -10.00     20.19 o
  16   9   4        1.50       32.94     23.32 o
   0  10   4     1601.41     1603.54     33.10 o
   1  10   4      251.61      242.15      8.89 o
   2  10   4     2221.84     2271.30     27.33 o
   3  10   4       83.79       78.87      6.39 o
   4  10   4      104.33      112.29      8.50 o
   5  10   4        0.42       -1.69      4.65 o
   6  10   4      636.69      624.54     13.84 o
   7  10   4       10.52        2.32      7.02 o
   8  10   4      442.19      402.32     14.97 o
   9  10   4        0.01        2.86      7.80 o
  10  10   4       32.87       48.84     13.21 o
  11  10   4       59.91       64.31     14.50 o
  12  10   4      170.12      148.74     18.59 o
  13  10   4        4.77        5.72     15.72 o
  14  10   4       49.02       63.35     22.07 o
  15  10   4       77.68       70.37     23.94 o
  16  10   4       20.13       61.26     24.60 o
   0  11   4       20.83       21.85      4.76 o
   1  11   4     3979.14     3808.83     39.46 o
   2  11   4       17.84       11.53      4.50 o
   3  11   4       78.74       71.33      6.93 o
   4  11   4      212.49      196.99      7.89 o
   5  11   4        4.08        1.49      4.94 o
   6  11   4        9.38        6.65      5.63 o
   7  11   4      756.50      704.15     15.11 o
   8  11   4      207.48      171.51     19.67 o
   9  11   4       71.41       85.13     14.12 o
  10  11   4      602.77      526.54     25.18 o
  11  11   4       25.22       26.57     13.62 o
  12  11   4       26.03       23.14     18.63 o
  13  11   4      117.30      108.12     25.58 o
  14  11   4        0.10       14.95     19.01 o
  15  11   4       56.02       57.29     23.21 o
  16  11   4        0.29       34.65     43.86 o
   0  12   4     6215.42     6078.76     74.75 o
   1  12   4        8.96       24.43      4.91 o
   2  12   4      529.70      517.92     10.64 o
   3  12   4       56.31       63.88      5.55 o
   4  12   4      185.81      164.79      9.38 o
   5  12   4      288.41      294.58     10.23 o
   6  12   4       46.13       25.96      6.62 o
   7  12   4       55.47       42.77      6.38 o
   8  12   4      186.76      235.58     15.54 o
   9  12   4        9.21        4.79     12.01 o
  10  12   4        2.32        2.69     12.05 o
  11  12   4        5.97      -12.73     12.73 o
  12  12   4        0.14       -9.50     13.31 o
  13  12   4        3.81       13.36     37.94 o
  14  12   4       93.90       92.26     23.36 o
  15  12   4       81.02      116.55     64.26 o
   0  13   4     1087.35     1038.46     19.17 o
   1  13   4       30.85       22.68      4.65 o
   2  13   4       87.72       83.33      5.33 o
   3  13   4      155.59      150.33      7.35 o
   4  13   4       12.06       18.53      5.41 o
   5  13   4      126.73      111.98      7.64 o
   6  13   4      292.31      236.01     11.10 o
   7  13   4       53.00       55.54      7.51 o
   8  13   4       13.68       13.05      5.99 o
   9  13   4      163.32      166.62     17.54 o
  10  13   4        0.00        0.13     12.44 o
  11  13   4       70.68       60.85     25.30 o
  12  13   4       99.07      116.17     21.75 o
  13  13   4        0.47       -9.60     17.70 o
  14  13   4        0.00       -3.84     19.03 o
  15  13   4       98.46      122.40     26.40 o
   0  14   4      363.93      351.43     13.60 o
   1  14   4      129.30      164.63      7.50 o
   2  14   4       67.52       69.55      5.30 o
   3  14   4       19.89        9.77      5.15 o
   4  14   4       20.86       14.48      6.44 o
   5  14   4        1.47       -2.94      5.41 o
   6  14   4      594.50      562.51     21.64 o
   7  14   4        4.76       -1.43      6.43 o
   8  14   4       59.06       74.88     11.99 o
   9  14   4       82.64       49.64     11.93 o
  10  14   4        0.04        4.52     34.48 o
  11  14   4       49.73       48.55     18.86 o
  12  14   4       99.15       86.88     20.90 o
  13  14   4       29.51       17.39     18.73 o
  14  14   4        2.32        2.26     19.99 o
  15  14   4       10.80       22.16     22.36 o
   0  15   4       89.62       88.12     10.13 o
   1  15   4      146.15      180.52     14.64 o
   2  15   4       62.38       55.40      5.59 o
   3  15   4      127.64      113.13      8.01 o
   4  15   4      108.85      112.17      8.26 o
   5  15   4       76.00       71.53      8.71 o
   6  15   4        1.75        0.45      9.35 o
   7  15   4       72.96       55.16      7.95 o
   8  15   4       10.15        8.17     11.26 o
   9  15   4        7.18        4.17     12.14 o
  10  15   4      180.61      131.66     21.17 o
  11  15   4        1.34        4.71     16.21 o
  12  15   4        8.86       12.27     17.15 o
  13  15   4      144.93      169.69     25.50 o
  14  15   4        0.01       -7.85     20.33 o
  15  15   4        2.18        9.79     21.05 o
   0  16   4      208.62      236.29     12.38 o
   1  16   4       12.42       11.03      5.41 o
   2  16   4      218.99      233.28      8.66 o
   3  16   4       69.61       73.71      7.58 o
   4  16   4        7.48        4.12      6.27 o
   5  16   4        2.13       -1.47     10.31 o
   6  16   4        6.44        4.81      6.48 o
   7  16   4        6.81       -9.78      9.78 o
   8  16   4        5.87       17.42     11.04 o
   9  16   4      162.10      145.94     17.38 o
  10  16   4       12.73      -12.10     17.75 o
  11  16   4       39.87       17.25     16.99 o
  12  16   4       13.40       29.08     18.98 o
  13  16   4       12.83       21.01     20.48 o
  14  16   4       40.15       37.33     22.35 o
  15  16   4       16.99        8.02     27.74 o
   0  17   4       39.74       65.88      8.67 o
   1  17   4      317.00      299.52     14.66 o
   2  17   4       53.48       67.74      6.54 o
   3  17   4        6.50        1.96      6.16 o
   4  17   4        2.47        6.97      6.44 o
   5  17   4      159.22      143.53     11.33 o
   6  17   4        6.66        2.15      7.27 o
   7  17   4       45.94       51.64     11.84 o
   8  17   4        1.79        8.46     11.33 o
   9  17   4       58.97       67.91     15.06 o
  10  17   4       16.46       41.34     17.44 o
  11  17   4        0.01       -0.22     20.40 o
  12  17   4        1.43       21.41     21.62 o
  13  17   4       95.75      112.41     24.23 o
  14  17   4        0.02       20.30     22.21 o
  15  17   4        0.06      -16.00     21.01 o
   0  18   4      414.04      375.43     18.16 o
   1  18   4        0.80        2.17      5.70 o
   2  18   4      269.16      296.88     12.53 o
   3  18   4      452.24      416.95     14.57 o
   4  18   4     1617.97     1375.41     27.95 o
   5  18   4       11.12        1.36     12.01 o
   6  18   4      252.68      233.22     16.54 o
   7  18   4      104.06      129.66     14.54 o
   8  18   4       16.57       24.30     14.60 o
   9  18   4      317.43      297.93     22.32 o
  10  18   4        6.77       -2.47     17.95 o
  11  18   4       99.56       71.75     21.22 o
  12  18   4       21.66       14.69     18.75 o
  13  18   4        9.02        5.36     19.75 o
  14  18   4       90.41      166.49     28.83 o
   0  19   4      482.30      521.46     18.18 o
   1  19   4      540.06      518.57     13.73 o
   2  19   4     1476.96     1476.31     32.20 o
   3  19   4      531.31      480.05     20.87 o
   4  19   4       14.01       18.81     10.65 o
   5  19   4      724.75      671.87     23.88 o
   6  19   4        7.79       25.80     11.19 o
   7  19   4      100.58      100.02     14.14 o
   8  19   4     1337.70     1224.45     33.66 o
   9  19   4        0.11        8.00     23.52 o
  10  19   4       12.30       -2.17     13.87 o
  11  19   4        5.24       -5.90     16.44 o
  12  19   4        1.51        8.37     18.88 o
  13  19   4       50.00       51.82     31.42 o
  14  19   4       95.34       81.86     24.95 o
   0  20   4      711.38      717.91     26.09 o
   1  20   4     1226.65     1272.49     21.67 o
   2  20   4      284.10      294.37     19.98 o
   3  20   4       79.20       92.07     13.08 o
   4  20   4      261.09      237.24     16.95 o
   5  20   4      270.51      239.47     17.18 o
   6  20   4      272.05      254.40     17.65 o
   7  20   4      229.06      227.18     17.92 o
   8  20   4      448.32      543.26     26.91 o
   9  20   4        1.27       12.14     14.10 o
  10  20   4       37.57       25.77     15.17 o
  11  20   4       18.62       23.59     28.15 o
  12  20   4       10.95       19.41     20.04 o
  13  20   4        3.16       17.34     20.77 o
  14  20   4      209.23      178.23     46.51 o
   0  21   4      875.97      960.33     30.81 o
   1  21   4        0.49       23.72     11.19 o
   2  21   4      100.01      103.84     13.54 o
   3  21   4      971.29      911.75     34.80 o
   4  21   4       13.96       21.76     15.31 o
   5  21   4        6.69        8.21     11.10 o
   6  21   4      165.62      152.75     15.81 o
   7  21   4      372.26      383.04     22.02 o
   8  21   4       57.04       54.60     15.13 o
   9  21   4      754.91      667.06     31.02 o
  10  21   4       37.40        9.36     14.47 o
  11  21   4        3.76        5.74     14.47 o
  12  21   4       34.94       31.42     28.76 o
  13  21   4      185.87      223.05     78.74 o
  14  21   4        0.00       34.34     28.15 o
   0  22   4      646.40      599.71     33.82 o
   1  22   4      293.13      295.27     18.65 o
   2  22   4     1119.56     1167.51     31.27 o
   3  22   4       54.38       38.17     12.04 o
   4  22   4       13.80        8.18     10.95 o
   5  22   4       63.21       44.40     12.63 o
   6  22   4       16.95       45.26     13.37 o
   7  22   4       74.94       79.08     14.36 o
   8  22   4      587.39      578.18     26.57 o
   9  22   4       27.81       46.44     14.52 o
  10  22   4       29.34       34.55     16.26 o
  11  22   4       20.60       10.99     14.83 o
  12  22   4       23.81       42.47     21.92 o
  13  22   4        1.22       47.54     23.48 o
   0  23   4      890.07      709.78     35.77 o
   1  23   4     1397.07     1308.87     33.82 o
   2  23   4       10.48       22.62     12.39 o
   3  23   4       32.48       23.80     13.09 o
   4  23   4       29.82        7.23     11.27 o
   5  23   4      302.23      238.51     18.13 o
   6  23   4       11.39       -8.44     11.18 o
   7  23   4        3.46       17.83     12.55 o
   8  23   4        0.06       -9.22     12.44 o
   9  23   4       36.63       57.30     15.10 o
  10  23   4        0.14       27.85     15.90 o
  11  23   4       18.00        3.92     17.18 o
  12  23   4       20.14       35.19     17.94 o
  13  23   4       54.12       67.06     24.50 o
   0  24   4      144.17      138.92     21.84 o
   1  24   4       78.76       55.04     13.00 o
   2  24   4       90.57      109.03     15.93 o
   3  24   4       16.37       -3.30     11.03 o
   4  24   4        1.33       -0.58     11.16 o
   5  24   4       42.44       31.75     12.47 o
   6  24   4      124.23      102.12     15.09 o
   7  24   4       26.14       19.75     13.21 o
   8  24   4        2.98        9.30     14.92 o
   9  24   4       67.13       48.66     15.18 o
  10  24   4        0.24       -0.34     14.75 o
  11  24   4        8.34       10.66     16.62 o
  12  24   4        2.53        6.33     17.63 o
  13  24   4       14.79       11.36     22.45 o
   0  25   4      527.16      518.21     38.76 o
   1  25   4       71.91       54.41     13.32 o
   2  25   4        3.26        7.88     11.32 o
   3  25   4        2.04       11.72     12.09 o
   4  25   4       16.72       16.55     12.27 o
   5  25   4        0.61       -8.17     11.60 o
   6  25   4       98.60      128.82     18.53 o
   7  25   4      110.49      103.18     15.84 o
   8  25   4       11.94       -0.35     13.78 o
   9  25   4        2.33       21.83     14.09 o
  10  25   4        8.28       13.81     15.59 o
  11  25   4      102.01       94.53     25.90 o
  12  25   4        9.19      -16.45     16.45 o
   0  26   4       14.87       22.33     18.22 o
   1  26   4       19.68        8.07     12.48 o
   2  26   4      397.58      320.34     20.87 o
   3  26   4       16.95       -2.86     11.25 o
   4  26   4        0.38        3.80     11.54 o
   5  26   4        5.34       -7.81     12.15 o
   6  26   4      146.37      121.20     16.49 o
   7  26   4       40.69       48.19     14.38 o
   8  26   4       13.67       16.78     14.52 o
   9  26   4        0.08        0.42     13.56 o
  10  26   4       97.04       83.49     28.53 o
  11  26   4       31.31       39.04     19.46 o
  12  26   4        0.03       14.87     18.50 o
   0  27   4      263.40      228.46     26.17 o
   1  27   4       93.65       81.48     16.45 o
   2  27   4       51.24       80.68     14.28 o
   3  27   4       78.62       70.23     14.82 o
   4  27   4        0.35      -11.66     11.66 o
   5  27   4        5.18       13.51     14.02 o
   6  27   4        0.01       -0.19     12.37 o
   7  27   4        3.42        7.26     13.42 o
   8  27   4       25.22       -1.84     14.24 o
   9  27   4       40.30       41.75     15.41 o
  10  27   4        0.29       -3.16     16.20 o
  11  27   4        2.93        3.43     17.44 o
  12  27   4        6.67       13.41     18.90 o
   0  28   4      412.81      418.20     60.18 o
   1  28   4       21.80       14.16     13.02 o
   2  28   4       35.93       33.38     13.66 o
   3  28   4        0.01        0.41     12.61 o
   4  28   4      103.56       81.15     15.43 o
   5  28   4       14.17       21.23     14.00 o
   6  28   4      101.78       90.37     22.32 o
   7  28   4       64.48       56.04     15.69 o
   8  28   4       14.82       38.23     15.54 o
   9  28   4       21.12       16.17     15.39 o
  10  28   4       16.22       24.74     17.70 o
  11  28   4        5.26      -16.25     16.25 o
   0  29   4       72.76      107.49     23.03 o
   1  29   4      130.98      123.89     16.42 o
   2  29   4       34.37       56.31     14.60 o
   3  29   4       55.87       32.71     14.04 o
   4  29   4        0.11        5.48     13.41 o
   5  29   4       47.41       13.73     13.79 o
   6  29   4       16.02       25.56     14.52 o
   7  29   4      119.01      181.67     19.76 o
   8  29   4       19.03       32.81     18.49 o
   9  29   4       33.78       16.37     16.10 o
  10  29   4        0.56      -12.06     17.37 o
  11  29   4       12.49       29.43     18.69 o
   0  30   4       84.50       60.76     34.68 o
   1  30   4       31.21       49.89     14.87 o
   2  30   4       99.03       74.82     17.24 o
   3  30   4       98.33      104.92     16.78 o
   4  30   4      308.65      230.68     20.67 o
   5  30   4       10.66        9.25     14.22 o
   6  30   4       54.90       66.29     16.36 o
   7  30   4       86.05       64.86     17.18 o
   8  30   4      264.06      271.93     23.54 o
   9  30   4        4.74       19.82     16.65 o
  10  30   4        6.71       16.12     18.62 o
   0  31   4      152.22      188.05     28.97 o
   1  31   4       72.45       84.45     18.72 o
   2  31   4       68.12       50.91     15.68 o
   3  31   4       17.72       11.15     14.50 o
   4  31   4        5.24        5.79     14.42 o
   5  31   4      141.85      130.88     26.23 o
   6  31   4       59.25       64.20     17.06 o
   7  31   4      260.67      315.20     24.97 o
   8  31   4       31.82       18.34     24.73 o
   9  31   4       30.26        4.88     15.88 o
  10  31   4       24.60       25.72     38.94 o
   0  32   4      101.64      107.52     25.50 o
   1  32   4       95.60       65.08     16.86 o
   2  32   4      181.81      180.02     19.91 o
   3  32   4        2.30       18.92     15.02 o
   4  32   4        9.01       -0.36     14.21 o
   5  32   4       35.87       56.66     16.74 o
   6  32   4      235.58      220.91     22.30 o
   7  32   4       18.69       -0.06     16.21 o
   8  32   4       21.55       25.45     16.34 o
   9  32   4       37.16       48.54     17.83 o
   0  33   4        1.42        8.97     23.12 o
   1  33   4      476.73      545.20     29.73 o
   2  33   4       26.70       50.34     16.73 o
   3  33   4        2.01      -18.51     28.78 o
   4  33   4       82.11       79.96     17.77 o
   5  33   4      169.45      168.48     20.93 o
   6  33   4       59.81       93.61     23.61 o
   7  33   4        8.75       10.03     16.28 o
   8  33   4        2.06       13.77     16.89 o
   0  34   4      704.64      750.80     46.66 o
   1  34   4       56.22       55.39     17.83 o
   2  34   4       48.69       38.85     21.67 o
   3  34   4        0.26       -6.64     15.52 o
   4  34   4        7.45       -5.13     15.71 o
   5  34   4        9.24        1.56     16.00 o
   6  34   4       51.24       28.61     17.17 o
   7  34   4        1.80       -5.37     16.59 o
   8  34   4        3.58       28.53     17.68 o
   0  35   4        0.52       56.64     24.57 o
   1  35   4       11.61       34.82     17.10 o
   2  35   4        0.30        8.70     16.43 o
   3  35   4       14.78       16.80     16.62 o
   4  35   4       59.62       91.80     19.85 o
   5  35   4       41.55       26.67     17.37 o
   6  35   4       15.57       21.91     17.61 o
   7  35   4      102.88       98.92     20.20 o
   0  36   4      153.73      131.87     30.03 o
   1  36   4       45.05       60.91     19.01 o
   2  36   4        1.70       22.37     17.47 o
   3  36   4       26.55       -6.29     16.80 o
   4  36   4       52.24       69.26     19.02 o
   5  36   4        3.77       29.51     18.43 o
   6  36   4        0.00        8.45     17.10 o
   0  37   4       37.46       28.88     24.86 o
   1  37   4      177.31      185.64     22.92 o
   2  37   4        0.00        4.61     16.61 o
   3  37   4        9.61       -5.57     16.75 o
   4  37   4       31.80       19.78     17.79 o
   5  37   4       13.68       -5.41     16.62 o
   0  38   4      126.65      123.06     34.48 o
   1  38   4        0.27        2.01     19.08 o
   2  38   4       83.86       69.76     19.92 o
   3  38   4        8.02       24.03     18.46 o
   1   1   5      657.72      655.95     25.83 o
   2   1   5        5.58       15.21      8.98 o
   3   1   5       67.94       55.60      4.65 o
   4   1   5        5.78       -3.16      4.46 o
   5   1   5       11.40        3.64      6.54 o
   6   1   5      590.69      554.37     14.45 o
   7   1   5     1430.07     1520.53     31.29 o
   8   1   5      391.78      425.26     19.47 o
   9   1   5      321.76      314.33     16.71 o
  10   1   5       49.76       55.91     11.04 o
  11   1   5        4.81       12.98     17.22 o
  12   1   5       75.63       73.17     12.88 o
  13   1   5        4.22       35.47     15.55 o
  14   1   5       11.80       36.77     16.93 o
  15   1   5      191.10      274.82     28.33 o
   1   2   5       45.45       61.91      9.90 o
   2   2   5       15.40       18.40      9.64 o
   3   2   5        1.15       -4.20      4.20 o
   4   2   5        5.97        5.94      4.87 o
   5   2   5      124.00      126.30      7.87 o
   6   2   5        9.26       -5.94      5.94 o
   7   2   5        0.37        0.10      8.39 o
   8   2   5       58.38       57.72     10.33 o
   9   2   5       76.05       81.61     11.19 o
  10   2   5      168.95      171.59     14.00 o
  11   2   5       69.73       70.41     11.79 o
  12   2   5      176.61      181.55     19.20 o
  13   2   5        1.42       19.85     15.02 o
  14   2   5       43.91       58.58     17.27 o
  15   2   5        8.00       30.21     15.03 o
   1   3   5      380.97      403.90     20.01 o
   2   3   5       90.33       69.19     11.16 o
   3   3   5       53.14       43.78      4.71 o
   4   3   5      341.49      327.03     10.18 o
   5   3   5      173.94      175.96      8.69 o
   6   3   5        8.70       16.04      6.47 o
   7   3   5      137.90      133.17     11.60 o
   8   3   5      163.67      129.66     11.99 o
   9   3   5      256.02      225.89     16.71 o
  10   3   5      117.05      140.90     13.14 o
  11   3   5      290.08      314.29     18.22 o
  12   3   5       29.44       47.91     12.96 o
  13   3   5       15.70       41.34     13.09 o
  14   3   5        0.65        9.54     13.20 o
  15   3   5        5.51       -6.64     16.81 o
   1   4   5      524.36      656.70     23.66 o
   2   4   5        0.72       12.24      5.57 o
   3   4   5      552.24      591.08     11.28 o
   4   4   5      155.55      135.94      8.29 o
   5   4   5      202.77      214.70      9.49 o
   6   4   5      674.39      744.82     16.71 o
   7   4   5        8.51       -6.87     11.01 o
   8   4   5      101.20      119.48     13.07 o
   9   4   5       19.62       17.01      9.18 o
  10   4   5       59.16       45.14     10.33 o
  11   4   5       46.57       43.16     12.11 o
  12   4   5      142.34      169.07     16.49 o
  13   4   5      127.37      184.21     17.00 o
  14   4   5        0.00      -12.09     12.09 o
  15   4   5        2.05       25.91     17.63 o
   1   5   5      679.57      708.17     24.21 o
   2   5   5     1403.21     1294.51     21.76 o
   3   5   5      375.65      356.70      9.33 o
   4   5   5      265.64      264.62     14.26 o
   5   5   5      143.88      130.73      8.17 o
   6   5   5      584.11      695.19     18.19 o
   7   5   5        0.93       -7.58      7.58 o
   8   5   5       10.88       16.02      8.69 o
   9   5   5      160.46      131.87     12.21 o
  10   5   5      100.14      131.32     11.21 o
  11   5   5       25.52       27.73     11.47 o
  12   5   5      469.60      544.00     24.16 o
  13   5   5       50.32       39.42     13.34 o
  14   5   5        4.63        5.13     13.43 o
  15   5   5       30.13       25.60     18.49 o
   1   6   5      848.60      844.31     34.18 o
   2   6   5       17.11       27.61      5.82 o
   3   6   5      537.98      559.21     11.35 o
   4   6   5        4.50       -2.10      4.89 o
   5   6   5      740.58      722.92     16.06 o
   6   6   5       11.17       21.46      8.14 o
   7   6   5        0.31        7.16      7.94 o
   8   6   5        8.35       13.93     10.19 o
   9   6   5        1.11        5.53      7.79 o
  10   6   5       84.28      119.13     13.39 o
  11   6   5      440.41      440.41     22.50 o
  12   6   5       63.17       85.95     14.74 o
  13   6   5        5.50       23.84     12.62 o
  14   6   5       26.05       42.51     14.49 o
  15   6   5       40.21       35.51     15.38 o
   1   7   5        1.81        3.19      5.01 o
   2   7   5      629.06      579.30     14.37 o
   3   7   5      123.85      139.11      8.41 o
   4   7   5      737.89      754.21     19.55 o
   5   7   5       53.17       57.81      7.25 o
   6   7   5        9.44        7.74      7.37 o
   7   7   5      371.08      350.88     12.98 o
   8   7   5        7.79       14.35      7.09 o
   9   7   5       71.60       59.71      8.72 o
  10   7   5       83.12       84.24     12.67 o
  11   7   5       21.64        5.59     11.49 o
  12   7   5       23.20       25.24     12.94 o
  13   7   5       90.44      104.08     15.53 o
  14   7   5       44.62       45.50     14.97 o
  15   7   5       16.30       33.41     19.61 o
   1   8   5      220.87      212.73     13.40 o
   2   8   5     1106.78     1005.64     16.64 o
   3   8   5     1161.80     1211.35     25.87 o
   4   8   5      181.57      159.54     10.13 o
   5   8   5       21.61       15.50      6.16 o
   6   8   5      335.83      280.65     11.28 o
   7   8   5        3.26        4.15      6.43 o
   8   8   5       51.84       39.37      7.45 o
   9   8   5      179.00      204.03     15.10 o
  10   8   5      109.80       95.52     13.26 o
  11   8   5       50.00       35.36     12.26 o
  12   8   5       27.97       30.07     12.64 o
  13   8   5        2.87       19.12     13.16 o
  14   8   5       15.67       34.50     14.49 o
  15   8   5        2.65       -7.48     14.87 o
   1   9   5        3.96       17.57      8.08 o
   2   9   5       24.47       46.71      9.27 o
   3   9   5      654.19      791.37     17.70 o
   4   9   5       97.40       78.42      6.86 o
   5   9   5        4.07       -5.78      5.78 o
   6   9   5      178.28      187.33      9.20 o
   7   9   5        1.48       -7.15      8.29 o
   8   9   5      238.48      212.47     14.72 o
   9   9   5      301.81      294.14     17.36 o
  10   9   5       71.48       46.87     12.07 o
  11   9   5       60.53       46.96     18.61 o
  12   9   5        7.59       28.23     18.73 o
  13   9   5      111.23       89.43     15.81 o
  14   9   5       15.11       12.20     14.42 o
  15   9   5        4.91       -9.92     14.73 o
   1  10   5       55.80       73.95      7.31 o
   2  10   5       82.50       56.19      5.44 o
   3  10   5        7.56        8.03      5.60 o
   4  10   5       51.44       57.32      6.84 o
   5  10   5       24.72       28.11      6.92 o
   6  10   5       39.36       41.20      7.57 o
   7  10   5      123.93      103.73     11.31 o
   8  10   5      394.12      406.13     18.88 o
   9  10   5        0.15       -0.71      9.67 o
  10  10   5       17.72       18.41     11.30 o
  11  10   5        0.52       -5.96     11.61 o
  12  10   5       56.81       45.78     13.65 o
  13  10   5       11.78       -0.88     17.78 o
  14  10   5        6.68        5.91     14.10 o
  15  10   5       13.19        3.06     24.03 o
   1  11   5       33.99       44.05      5.16 o
   2  11   5       39.42       42.60      5.62 o
   3  11   5      519.37      454.99     12.67 o
   4  11   5      206.30      157.70      9.19 o
   5  11   5        1.16       -6.70      6.70 o
   6  11   5       94.34      103.18     10.47 o
   7  11   5      122.35      103.23     11.80 o
   8  11   5        0.01       -7.27     12.88 o
   9  11   5       33.21       52.07     14.60 o
  10  11   5       65.18       42.86     12.23 o
  11  11   5       54.42       40.49     13.39 o
  12  11   5        9.48       30.43     13.53 o
  13  11   5        4.25        4.73     13.60 o
  14  11   5        2.17       -7.35     14.05 o
   1  12   5       62.89       53.59      5.89 o
   2  12   5     1073.50     1132.20     17.97 o
   3  12   5      324.35      301.80     11.58 o
   4  12   5       60.57       53.53      7.72 o
   5  12   5      147.48      128.13     14.32 o
   6  12   5       39.08       22.08      8.84 o
   7  12   5        4.96       21.67      9.36 o
   8  12   5      352.17      319.17     17.76 o
   9  12   5        8.59        7.08     11.54 o
  10  12   5        4.10       -2.44     11.46 o
  11  12   5       41.74       56.45     14.15 o
  12  12   5       24.56       27.86     13.86 o
  13  12   5       48.92       43.07     15.32 o
  14  12   5        8.77       -7.46     15.66 o
   1  13   5      761.24      785.93     12.15 o
   2  13   5     1409.71     1373.74     20.79 o
   3  13   5      959.59      853.83     15.63 o
   4  13   5      112.67      146.93     14.26 o
   5  13   5      236.53      226.67     11.07 o
   6  13   5       64.93       71.81     10.11 o
   7  13   5       37.04       32.57     10.05 o
   8  13   5       31.42       34.74     11.33 o
   9  13   5        3.35       -8.18     10.58 o
  10  13   5        0.64       -0.95     11.12 o
  11  13   5      275.70      283.81     20.48 o
  12  13   5      101.41      115.80     22.06 o
  13  13   5        9.56       25.36     16.70 o
  14  13   5        2.20        7.96     17.27 o
   1  14   5      413.81      407.68     10.49 o
   2  14   5      299.76      333.58     10.89 o
   3  14   5        1.45       14.31      6.49 o
   4  14   5       30.34       24.00      7.07 o
   5  14   5      399.26      399.90     21.21 o
   6  14   5      158.03      141.83     21.23 o
   7  14   5      335.85      289.94     16.10 o
   8  14   5       26.34       17.04     12.84 o
   9  14   5       21.61       17.11     11.32 o
  10  14   5      164.58      152.17     17.61 o
  11  14   5      130.12      121.92     16.69 o
  12  14   5        7.10       25.81     16.02 o
  13  14   5        1.47        1.79     15.91 o
  14  14   5        8.55        4.90     16.69 o
   1  15   5       30.62       41.95      6.46 o
   2  15   5       11.86        8.26      5.97 o
   3  15   5      679.57      657.70     24.05 o
   4  15   5      409.50      442.13     16.95 o
   5  15   5        2.26       14.74     11.66 o
   6  15   5      116.60       97.92     11.56 o
   7  15   5      123.67      137.60     13.09 o
   8  15   5       16.13       -2.34     10.48 o
   9  15   5       18.07        7.83     11.61 o
  10  15   5      190.29      184.43     19.63 o
  11  15   5        5.92       13.94     15.18 o
  12  15   5       43.64       72.94     19.31 o
  13  15   5       11.14        3.61     16.56 o
  14  15   5        0.04       19.74     17.73 o
   1  16   5       77.42       78.11      9.86 o
   2  16   5      955.03      829.47     29.50 o
   3  16   5     1606.73     1535.29     29.95 o
   4  16   5      170.31      121.36     11.87 o
   5  16   5       17.16       29.75     13.58 o
   6  16   5      167.69      127.73     12.57 o
   7  16   5      126.73      123.58     13.05 o
   8  16   5        3.30        6.60     12.52 o
   9  16   5       29.30       27.66     13.58 o
  10  16   5       11.31        0.21     13.72 o
  11  16   5      190.40      196.33     35.85 o
  12  16   5        0.63        4.36     15.42 o
  13  16   5       45.12       64.49     25.86 o
  14  16   5        8.03       24.96     18.60 o
   1  17   5        0.43       -5.63      9.74 o
   2  17   5      761.31      700.49     38.93 o
   3  17   5       32.26       51.89     11.23 o
   4  17   5      671.29      701.11     23.50 o
   5  17   5       65.03       48.05     11.86 o
   6  17   5        5.76        6.20     12.31 o
   7  17   5        0.42       14.01     11.41 o
   8  17   5       14.82       16.94     11.97 o
   9  17   5       31.75       26.72     14.23 o
  10  17   5       42.02       48.34     27.26 o
  11  17   5        0.00       12.08     14.92 o
  12  17   5      172.53      234.84     34.48 o
  13  17   5        5.02       21.68     17.91 o
   1  18   5      207.77      214.94     24.56 o
   2  18   5      228.02      220.68     15.98 o
   3  18   5      217.48      208.83     19.08 o
   4  18   5       86.59       69.46     12.32 o
   5  18   5      183.35      189.24     15.91 o
   6  18   5      232.34      215.44     18.96 o
   7  18   5       21.74       -1.08     11.42 o
   8  18   5        3.49       -6.68     11.40 o
   9  18   5      113.44      168.94     19.00 o
  10  18   5        0.23       -2.55     13.84 o
  11  18   5        0.08        5.28     15.92 o
  12  18   5        0.07        0.79     15.73 o
  13  18   5       40.05       21.51     33.88 o
   1  19   5        1.10       -9.69      9.72 o
   2  19   5        7.57       10.07     10.77 o
   3  19   5       88.05       84.20     17.84 o
   4  19   5       30.72       16.16     11.12 o
   5  19   5       22.33       32.43     11.91 o
   6  19   5       17.12       12.20     11.77 o
   7  19   5      120.15      121.44     15.44 o
   8  19   5        4.00       11.22     12.30 o
   9  19   5       11.42        5.58     14.42 o
  10  19   5       57.92       61.35     16.39 o
  11  19   5        1.04       -7.52     15.62 o
  12  19   5        3.04       12.70     16.49 o
  13  19   5       45.96       56.46     19.74 o
   1  20   5        1.90       -2.25     10.17 o
   2  20   5       54.03       72.66     12.83 o
   3  20   5      170.21      160.53     15.37 o
   4  20   5        0.75        0.17     12.83 o
   5  20   5       24.14        8.00     10.95 o
   6  20   5        8.47       11.27     14.06 o
   7  20   5       39.54       52.84     13.61 o
   8  20   5        6.41        5.87     11.93 o
   9  20   5       17.24       24.50     20.29 o
  10  20   5       69.24       37.86     16.31 o
  11  20   5        0.10        3.37     16.85 o
  12  20   5      111.71      118.01     33.68 o
  13  20   5        0.62       -3.78     17.86 o
   1  21   5       97.94       85.91     13.18 o
   2  21   5       68.35       47.70     12.37 o
   3  21   5      250.76      204.54     17.05 o
   4  21   5       30.66       32.10     12.34 o
   5  21   5        0.60       -0.70     11.81 o
   6  21   5       42.97       45.58     13.01 o
   7  21   5        7.47        7.06     12.29 o
   8  21   5       20.82       29.50     14.02 o
   9  21   5       94.57       77.70     17.55 o
  10  21   5        4.18       -4.62     15.55 o
  11  21   5      122.30      139.71     29.37 o
  12  21   5        0.29       28.15     17.84 o
   1  22   5       81.55       91.68     13.97 o
   2  22   5      137.77      144.40     15.54 o
   3  22   5        0.32      -10.60     10.60 o
   4  22   5        2.49      -10.12     10.12 o
   5  22   5      198.49      186.99     20.02 o
   6  22   5       22.55        3.30     13.37 o
   7  22   5        0.37       -2.63     12.56 o
   8  22   5       24.25       15.18     13.93 o
   9  22   5        7.02        9.80     15.26 o
  10  22   5        0.13        9.50     16.25 o
  11  22   5        5.46        8.89     17.10 o
  12  22   5        0.01       33.12     18.51 o
   1  23   5       17.27        5.39     11.25 o
   2  23   5      200.35      198.39     17.08 o
   3  23   5        0.23       -7.60     11.44 o
   4  23   5       32.17       22.18     12.56 o
   5  23   5       63.40       65.03     14.41 o
   6  23   5        1.51      -13.54     13.54 o
   7  23   5       15.19       31.16     13.94 o
   8  23   5        8.72       -0.63     13.51 o
   9  23   5       57.70       46.66     15.59 o
  10  23   5        6.30       -2.49     15.77 o
  11  23   5      141.45      159.48     22.78 o
  12  23   5       45.82      115.50     28.95 o
   1  24   5      135.14      138.83     16.67 o
   2  24   5        3.06       11.59     12.35 o
   3  24   5      212.85      236.87     18.80 o
   4  24   5       41.55       44.01     13.42 o
   5  24   5       38.83       24.72     13.02 o
   6  24   5       43.25       47.60     18.55 o
   7  24   5        4.42       -2.00     12.97 o
   8  24   5        6.90       -0.78     13.28 o
   9  24   5        0.18       10.17     14.47 o
  10  24   5       64.71       77.96     19.36 o
  11  24   5      116.37      177.88     34.71 o
   1  25   5        2.09       20.81     12.49 o
   2  25   5       35.19       35.96     13.41 o
   3  25   5        9.64      -11.90     12.04 o
   4  25   5       88.39       76.82     14.94 o
   5  25   5       29.06       38.56     14.43 o
   6  25   5        5.03      -17.43     17.43 o
   7  25   5       20.77       40.14     14.75 o
   8  25   5        4.67       -3.38     13.97 o
   9  25   5        0.07       -5.02     14.22 o
  10  25   5       45.10       44.38     18.60 o
  11  25   5       73.77       64.13     20.40 o
   1  26   5        0.29       14.09     12.88 o
   2  26   5       65.26       55.69     14.59 o
   3  26   5       10.45       16.98     13.44 o
   4  26   5       12.01       21.66     12.99 o
   5  26   5      170.98      183.66     18.52 o
   6  26   5       56.10       51.76     15.59 o
   7  26   5       17.72       28.04     14.69 o
   8  26   5        3.81       -3.59     14.74 o
   9  26   5      141.27      118.49     18.25 o
  10  26   5        0.68      -12.35     16.86 o
   1  27   5       14.80       -2.22     12.56 o
   2  27   5      147.22      144.62     17.44 o
   3  27   5       33.25       47.57     17.89 o
   4  27   5      219.07      202.83     19.38 o
   5  27   5        3.12        5.14     15.24 o
   6  27   5       10.40       22.66     14.39 o
   7  27   5       29.78       38.00     15.60 o
   8  27   5        1.87       -6.45     14.85 o
   9  27   5       16.32       23.87     15.56 o
  10  27   5       49.69       39.40     18.84 o
   1  28   5       94.81       81.93     15.40 o
   2  28   5        0.88       11.96     14.04 o
   3  28   5      496.53      518.14     27.31 o
   4  28   5        1.09       22.25     14.32 o
   5  28   5       11.22        3.77     14.43 o
   6  28   5       95.48       87.28     20.32 o
   7  28   5        6.67        5.90     15.27 o
   8  28   5        0.05        4.28     15.64 o
   9  28   5        5.01       -5.14     15.02 o
   1  29   5        3.86       10.76     13.95 o
   2  29   5       99.08      123.45     17.69 o
   3  29   5       18.55       30.88     14.77 o
   4  29   5       39.98       23.86     20.08 o
   5  29   5        9.32       45.13     16.22 o
   6  29   5      120.52      126.13     18.88 o
   7  29   5        0.50       16.38     15.90 o
   8  29   5       12.71       24.87     22.14 o
   9  29   5        9.66       26.02     25.50 o
   1  30   5       25.36       47.25     15.99 o
   2  30   5       27.33       31.58     15.15 o
   3  30   5        0.12       -6.44     17.02 o
   4  30   5       25.15       23.78     15.41 o
   5  30   5      115.72      109.67     18.81 o
   6  30   5       87.94       80.22     17.97 o
   7  30   5        1.45        9.24     16.23 o
   8  30   5       20.83       32.71     17.37 o
   1  31   5        7.74       -9.50     14.93 o
   2  31   5       67.33       60.00     17.46 o
   3  31   5       67.18       81.59     17.68 o
   4  31   5        4.96       -3.37     14.88 o
   5  31   5      102.62      108.39     23.65 o
   6  31   5       30.50        3.62     16.00 o
   7  31   5       23.57       26.77     17.07 o
   8  31   5        6.34      -11.97     16.30 o
   1  32   5        0.23       -6.20     14.95 o
   2  32   5        6.11        5.83     15.85 o
   3  32   5       42.34       46.49     17.67 o
   4  32   5        1.53        2.08     15.69 o
   5  32   5       81.88       84.58     18.29 o
   6  32   5        7.86        9.94     16.12 o
   7  32   5       18.61       27.40     17.92 o
   1  33   5        3.77       -7.52     15.87 o
   2  33   5       40.85        6.09     16.33 o
   3  33   5        2.48        4.00     16.13 o
   4  33   5       83.14       54.42     18.45 o
   5  33   5       18.85       36.92     17.09 o
   6  33   5       19.60       21.01     17.31 o
   1  34   5       33.60       19.61     17.08 o
   2  34   5       27.91       60.26     18.22 o
   3  34   5       43.48       61.80     18.25 o
   4  34   5        9.09       15.23     17.02 o
   5  34   5       15.35       37.01     17.91 o
   1  35   5       35.57       45.73     18.31 o
   2  35   5       45.78       27.56     17.50 o
   3  35   5       63.97       80.31     22.01 o
   4  35   5        9.45        5.26     18.79 o
   1  36   5        1.53       -0.58     18.66 o
   0   0   6     1080.84     1311.71     63.65 o
   1   0   6      294.83      306.75     29.17 o
   2   0   6      711.67      740.92     46.51 o
   3   0   6      281.01      278.79     12.76 o
   4   0   6       14.99      -10.58     19.99 o
   5   0   6      143.84      104.80     15.16 o
   6   0   6      136.60      135.27     17.14 o
   7   0   6        1.35        7.75     12.61 o
   8   0   6      130.63      122.20     33.25 o
   9   0   6       41.00       46.30     15.59 o
  10   0   6        7.62        5.36     13.92 o
  11   0   6        2.65       -6.12     23.26 o
  12   0   6       14.16        6.94     25.70 o
  13   0   6       87.83      110.97     33.46 o
  14   0   6       26.30       93.14     40.80 o
   0   1   6      267.38      277.02     23.51 o
   1   1   6       61.57       38.00     15.08 o
   2   1   6       30.87       48.61     12.69 o
   3   1   6       87.22       56.56      6.71 o
   4   1   6       56.04       40.95      8.44 o
   5   1   6       27.82       25.28      8.76 o
   6   1   6       83.26       83.46     10.88 o
   7   1   6        8.19       12.98     18.49 o
   8   1   6        5.01       13.67      9.58 o
   9   1   6        9.30       -2.39     10.07 o
  10   1   6       14.83       23.69     10.31 o
  11   1   6        0.03        8.57     17.31 o
  12   1   6       49.41       93.96     21.93 o
  13   1   6       29.05       91.60     22.16 o
  14   1   6       17.92       49.14     17.58 o
   0   2   6       28.17        2.78     13.99 o
   1   2   6       70.33       75.80     22.04 o
   2   2   6      162.31      165.06     16.36 o
   3   2   6       12.27        6.08      4.93 o
   4   2   6       84.55      104.13      9.81 o
   5   2   6       21.95       39.84     15.13 o
   6   2   6       19.98       15.41     11.90 o
   7   2   6      482.65      478.60     26.15 o
   8   2   6       25.30       38.84     10.24 o
   9   2   6      169.16      195.57     15.06 o
  10   2   6        6.57       29.57     16.40 o
  11   2   6        3.64       -1.06     13.04 o
  12   2   6        4.92       23.66     19.18 o
  13   2   6      142.67      143.33     19.43 o
  14   2   6        6.13       29.01     17.54 o
   0   3   6        0.03      -17.95     17.95 o
   1   3   6       85.28       61.90     13.02 o
   2   3   6       40.49       42.88     12.37 o
   3   3   6      213.89      215.94      8.17 o
   4   3   6       52.34       44.39      8.62 o
   5   3   6      105.44       99.86     10.76 o
   6   3   6      235.51      221.49     14.01 o
   7   3   6        4.23        9.72     10.42 o
   8   3   6      167.51      175.31     16.25 o
   9   3   6       91.54       78.73     14.60 o
  10   3   6        1.82        8.58     12.53 o
  11   3   6        0.11       -7.91     12.82 o
  12   3   6        0.53       20.10     14.25 o
  13   3   6        8.24       15.87     17.51 o
  14   3   6      113.37       82.57     29.87 o
   0   4   6      330.55      354.14     38.35 o
   1   4   6       10.68       18.35     11.95 o
   2   4   6      174.38      179.83     11.10 o
   3   4   6      129.64      139.47      9.21 o
   4   4   6       82.10       87.59     12.80 o
   5   4   6       71.92       66.95      9.90 o
   6   4   6        3.89       -1.13      8.61 o
   7   4   6       73.88       57.22     11.54 o
   8   4   6        5.14       21.81      9.66 o
   9   4   6        0.00        4.65     12.05 o
  10   4   6       76.85       90.62     15.61 o
  11   4   6        1.00       -4.48     14.55 o
  12   4   6        5.07       17.21     16.37 o
  13   4   6        5.38       41.82     15.96 o
  14   4   6        6.14       38.23     17.65 o
   0   5   6        0.40       24.89     22.03 o
   1   5   6       84.06       92.62     18.69 o
   2   5   6      210.13      198.30      9.66 o
   3   5   6      121.17      133.72     10.37 o
   4   5   6      114.20      123.55      9.91 o
   5   5   6      104.23       78.31     10.17 o
   6   5   6       38.96       39.68      9.82 o
   7   5   6        6.66        2.65      9.00 o
   8   5   6        9.12       15.40     12.14 o
   9   5   6       12.34       24.53     12.86 o
  10   5   6       26.53       42.63     11.61 o
  11   5   6       73.54       78.42     13.40 o
  12   5   6       19.16       29.76     13.03 o
  13   5   6       22.15       37.21     16.79 o
  14   5   6       13.96       17.60     16.79 o
   0   6   6      964.28      946.55     56.71 o
   1   6   6       10.48       25.96     15.85 o
   2   6   6      108.92       96.19      8.97 o
   3   6   6       42.82       28.73      7.34 o
   4   6   6      847.63      771.39     21.68 o
   5   6   6       87.23      113.57     11.06 o
   6   6   6        7.81       20.26      9.14 o
   7   6   6      201.15      240.72     26.44 o
   8   6   6       68.09       79.72     14.28 o
   9   6   6       11.50       -3.84      9.96 o
  10   6   6       36.10       36.87     11.93 o
  11   6   6        7.02       21.82     12.00 o
  12   6   6       23.31       32.67     20.19 o
  13   6   6       44.46       46.53     14.54 o
   0   7   6        0.28        4.08     21.62 o
   1   7   6      932.68      902.23     25.35 o
   2   7   6      403.34      375.75     23.27 o
   3   7   6       81.58      103.73     12.81 o
   4   7   6      422.82      422.95     22.97 o
   5   7   6      364.85      339.37     17.66 o
   6   7   6      570.62      575.41     28.97 o
   7   7   6       44.14       33.91     12.36 o
   8   7   6       11.92        5.76      9.70 o
   9   7   6        7.03       10.14     10.60 o
  10   7   6       17.98       21.64     11.55 o
  11   7   6       80.37       73.66     13.90 o
  12   7   6       34.46       49.83     13.82 o
  13   7   6        0.66       43.05     14.42 o
   0   8   6      155.50       99.14     28.97 o
   1   8   6        4.17       23.13     11.38 o
   2   8   6        5.67        9.27      6.96 o
   3   8   6       53.82       65.80     12.84 o
   4   8   6      494.15      524.80     19.67 o
   5   8   6      253.83      296.15     17.90 o
   6   8   6       76.26       75.77     10.19 o
   7   8   6       27.99       45.18     10.28 o
   8   8   6      189.70      224.76     15.11 o
   9   8   6       74.53       76.93     12.50 o
  10   8   6      129.63      158.27     15.39 o
  11   8   6        6.54        3.77     12.02 o
  12   8   6       15.81       -1.78     12.48 o
  13   8   6        0.40       16.91     14.55 o
   0   9   6      141.13      127.01     13.03 o
   1   9   6        2.51        4.77      6.24 o
   2   9   6       95.85      106.89      7.91 o
   3   9   6       72.89       90.85     10.43 o
   4   9   6      187.60      154.42      9.45 o
   5   9   6      225.40      210.03     11.71 o
   6   9   6       26.93       26.25      9.28 o
   7   9   6      417.86      411.81     18.07 o
   8   9   6       94.93      124.18     13.43 o
   9   9   6       88.86       99.45     13.32 o
  10   9   6       21.28       28.99     14.37 o
  11   9   6        2.34       -4.39     11.85 o
  12   9   6       50.32       46.84     14.37 o
  13   9   6       27.06       62.75     15.64 o
   0  10   6       57.65       63.87     12.33 o
   1  10   6      513.99      462.57     15.89 o
   2  10   6        1.71       -4.03      7.22 o
   3  10   6       65.25       68.47      7.85 o
   4  10   6       18.09        9.30      7.23 o
   5  10   6      169.61      150.14     10.99 o
   6  10   6       16.83       23.31      8.82 o
   7  10   6      353.27      323.95     23.03 o
   8  10   6       22.58        5.73     11.55 o
   9  10   6        0.11       -4.27     10.60 o
  10  10   6       58.79       75.38     13.31 o
  11  10   6        9.46       11.11     12.38 o
  12  10   6        9.13       22.82     13.57 o
  13  10   6       24.03       15.77     14.78 o
   0  11   6      553.64      664.55     27.43 o
   1  11   6        3.16        3.93      6.22 o
   2  11   6       64.12       82.76      8.22 o
   3  11   6      101.19       83.91      8.61 o
   4  11   6      134.44       99.94      9.66 o
   5  11   6       20.79       22.31      8.54 o
   6  11   6      236.22      257.78     14.42 o
   7  11   6      106.71       91.95     12.32 o
   8  11   6        9.70       25.02     10.77 o
   9  11   6        1.30       -5.52     10.69 o
  10  11   6        9.13        2.97     11.95 o
  11  11   6       40.89       55.93     14.24 o
  12  11   6        2.16        7.62     15.20 o
  13  11   6       44.18       59.83     18.18 o
   0  12   6       12.76      -10.76     11.38 o
   1  12   6       47.68       33.04      7.18 o
   2  12   6        4.74       15.50      7.18 o
   3  12   6       11.52       18.37      8.77 o
   4  12   6       37.17       41.29     11.72 o
   5  12   6      126.24      130.97     14.27 o
   6  12   6        0.02       18.67      9.64 o
   7  12   6       16.34       43.58     11.19 o
   8  12   6        0.01        4.05     10.41 o
   9  12   6       28.71       30.37     12.07 o
  10  12   6        4.06        3.07     11.94 o
  11  12   6        5.54        2.35     12.67 o
  12  12   6       44.71       56.03     15.05 o
  13  12   6        7.70       19.61     21.02 o
   0  13   6        3.06       16.31      8.41 o
   1  13   6        1.92       -2.52      7.03 o
   2  13   6        0.08       -0.59      7.41 o
   3  13   6       11.39       25.26     11.66 o
   4  13   6      101.42       61.53      9.95 o
   5  13   6       11.37        8.70      9.26 o
   6  13   6       37.00       39.14     10.20 o
   7  13   6        5.60       -1.89     10.44 o
   8  13   6        7.80       13.07     11.23 o
   9  13   6        7.74       11.66     11.67 o
  10  13   6       13.34       19.44     12.63 o
  11  13   6       16.10       18.43     19.79 o
  12  13   6        8.39       11.82     13.85 o
  13  13   6        1.66      -14.43     14.43 o
   0  14   6       49.80       66.71     11.03 o
   1  14   6       45.05       26.90     11.01 o
   2  14   6       56.13       44.07     13.30 o
   3  14   6        7.84       15.36      8.50 o
   4  14   6        0.13        9.56      9.13 o
   5  14   6      273.72      244.26     14.56 o
   6  14   6        0.33       -8.34      8.92 o
   7  14   6        4.79       -2.32      9.66 o
   8  14   6       71.85       74.56     13.29 o
   9  14   6        2.34        0.39     11.93 o
  10  14   6        7.30       27.37     12.94 o
  11  14   6        4.51        4.73     13.40 o
  12  14   6       50.36       54.27     16.49 o
   0  15   6       18.00       23.90     12.06 o
   1  15   6       84.30       85.12      9.95 o
   2  15   6      157.02      158.02     12.00 o
   3  15   6        6.43       11.31     10.27 o
   4  15   6      866.41      858.72     22.66 o
   5  15   6       16.04       13.73      9.73 o
   6  15   6        0.66       -4.41      9.65 o
   7  15   6      100.67       99.62     14.65 o
   8  15   6       45.81       19.91     13.60 o
   9  15   6        7.91       11.77     12.17 o
  10  15   6        0.96      -10.31     16.76 o
  11  15   6        5.69       -6.80     13.52 o
  12  15   6        6.50      -14.81     14.81 o
   0  16   6      286.94      289.53     24.08 o
   1  16   6       74.47       60.83      9.89 o
   2  16   6        0.64        1.46      8.83 o
   3  16   6       11.47       20.58      9.57 o
   4  16   6        4.52        7.06      9.46 o
   5  16   6       43.46       64.99     11.52 o
   6  16   6       37.46       43.75     11.15 o
   7  16   6       60.44       66.34     13.74 o
   8  16   6        0.30      -11.54     11.54 o
   9  16   6        3.24        5.47     15.08 o
  10  16   6        0.30       13.82     15.66 o
  11  16   6       24.41       -9.99     15.30 o
  12  16   6        0.48       -0.50     16.39 o
   0  17   6       96.99      131.07     19.76 o
   1  17   6        5.31       26.48     11.15 o
   2  17   6       63.64       60.69     11.92 o
   3  17   6        4.65       13.21     10.79 o
   4  17   6       61.90       54.59     10.89 o
   5  17   6       75.75       47.37     11.30 o
   6  17   6       54.36       76.51     12.59 o
   7  17   6       28.27       55.85     14.16 o
   8  17   6       10.89        2.64     14.15 o
   9  17   6       10.91        2.96     14.46 o
  10  17   6        2.73       22.85     31.62 o
  11  17   6        1.92       -2.49     15.48 o
  12  17   6       25.11       13.79     22.04 o
   0  18   6      436.93      493.20     31.08 o
   1  18   6        0.52       -1.61     16.31 o
   2  18   6        0.91       -3.35     10.54 o
   3  18   6       58.04       60.00     16.31 o
   4  18   6       27.96       34.78     12.21 o
   5  18   6       77.24       56.64     13.00 o
   6  18   6       11.07       35.04     16.61 o
   7  18   6      386.31      369.60     22.63 o
   8  18   6       15.08       28.67     15.46 o
   9  18   6        0.11       13.12     15.79 o
  10  18   6      169.89      188.05     21.50 o
  11  18   6        0.29      -17.29     19.46 o
   0  19   6      113.71      109.48     20.05 o
   1  19   6      134.71      111.55     14.38 o
   2  19   6       30.14       10.13     11.46 o
   3  19   6       10.15       12.06     11.21 o
   4  19   6        2.06        1.67     11.43 o
   5  19   6        2.20       25.43     12.21 o
   6  19   6      241.56      235.40     18.91 o
   7  19   6       54.29       50.76     14.72 o
   8  19   6       29.34       17.24     23.61 o
   9  19   6       97.23       97.01     18.21 o
  10  19   6        0.75        2.40     15.83 o
  11  19   6       60.68       44.53     18.52 o
   0  20   6      248.89      237.17     25.74 o
   1  20   6       28.29       26.87     12.07 o
   2  20   6       45.31       42.52     12.79 o
   3  20   6       12.53       19.44     12.24 o
   4  20   6        4.17        5.82     12.11 o
   5  20   6       23.24       36.67     13.14 o
   6  20   6      172.84      195.30     18.90 o
   7  20   6        3.43       15.98     19.59 o
   8  20   6        7.96        3.07     13.58 o
   9  20   6       40.10       56.46     16.79 o
  10  20   6        0.00        0.56     15.60 o
  11  20   6        1.61       -9.55     16.60 o
   0  21   6       74.29       83.74     20.30 o
   1  21   6      141.15      130.65     15.45 o
   2  21   6       59.04       63.17     13.35 o
   3  21   6        2.35       -0.35     11.86 o
   4  21   6        0.67      -12.48     17.20 o
   5  21   6      545.15      538.21     25.96 o
   6  21   6       30.04       11.75     13.40 o
   7  21   6       19.03        5.47     13.61 o
   8  21   6       48.32       74.07     16.46 o
   9  21   6       36.21       38.19     17.11 o
  10  21   6        0.40       30.86     17.77 o
   0  22   6       50.05       18.18     17.93 o
   1  22   6       91.29      121.34     18.08 o
   2  22   6        0.30       -1.81     12.14 o
   3  22   6       62.08       50.99     15.20 o
   4  22   6      285.31      255.22     29.56 o
   5  22   6        9.47       23.86     13.75 o
   6  22   6       42.21       47.66     14.39 o
   7  22   6      111.66      136.71     17.50 o
   8  22   6        0.19       -8.31     14.11 o
   9  22   6       25.81       15.36     17.03 o
  10  22   6       32.25       39.22     18.23 o
   0  23   6       62.15       70.78     38.35 o
   1  23   6        2.60      -12.02     12.02 o
   2  23   6      124.75      124.50     16.83 o
   3  23   6       26.44       18.21     12.79 o
   4  23   6        0.01       38.25     14.42 o
   5  23   6       29.74       30.07     14.31 o
   6  23   6       14.58       19.20     13.96 o
   7  23   6        7.52        1.23     13.72 o
   8  23   6        9.71       20.96     15.47 o
   9  23   6        0.13       -4.42     16.30 o
  10  23   6        5.34       -6.94     16.66 o
   0  24   6        4.00       -2.53     17.36 o
   1  24   6       18.17       42.62     14.55 o
   2  24   6        3.87       14.59     12.97 o
   3  24   6        0.04      -14.60     14.60 o
   4  24   6       78.40       54.84     19.02 o
   5  24   6       24.80       32.30     15.15 o
   6  24   6       28.21       24.46     17.55 o
   7  24   6        8.14        0.63     14.56 o
   8  24   6       19.35       23.39     15.51 o
   9  24   6        9.19       19.73     16.63 o
   0  25   6       16.06       24.07     19.31 o
   1  25   6        1.80       -7.57     12.87 o
   2  25   6        9.84       14.80     13.63 o
   3  25   6       27.24       24.98     14.10 o
   4  25   6       73.65       42.57     15.06 o
   5  25   6        2.25       -3.34     13.54 o
   6  25   6       20.99       20.45     14.96 o
   7  25   6        2.69       14.66     15.32 o
   8  25   6        0.06        4.01     15.06 o
   9  25   6        1.27       -1.85     16.54 o
   0  26   6        4.51      -10.09     17.89 o
   1  26   6        2.98        1.16     13.11 o
   2  26   6       51.39       48.95     15.30 o
   3  26   6       24.51       12.85     14.45 o
   4  26   6        0.92       14.42     13.91 o
   5  26   6        2.32      -11.32     13.98 o
   6  26   6        3.85        8.03     15.19 o
   7  26   6        0.05      -13.99     13.99 o
   8  26   6        2.17       -3.20     15.84 o
   0  27   6       64.89       57.56     23.18 o
   1  27   6        0.65       -7.39     14.85 o
   2  27   6        0.60        6.39     14.05 o
   3  27   6       16.92       28.48     14.63 o
   4  27   6        0.22       13.17     14.25 o
   5  27   6        0.96      -13.07     14.37 o
   6  27   6        1.99       -3.63     15.00 o
   7  27   6        0.22       -7.95     15.48 o
   8  27   6       37.71       49.88     17.37 o
   0  28   6       26.20       45.96     22.34 o
   1  28   6        0.62       11.31     14.25 o
   2  28   6        0.72        1.95     14.05 o
   3  28   6        7.11        6.10     14.85 o
   4  28   6        0.58        7.36     15.48 o
   5  28   6        1.73        5.03     15.27 o
   6  28   6       13.29       32.50     16.62 o
   7  28   6        0.67       -1.80     16.84 o
   0  29   6        9.84        3.43     21.17 o
   1  29   6       76.18       80.59     17.38 o
   2  29   6        1.07       -2.98     14.98 o
   3  29   6        2.36        4.03     15.06 o
   4  29   6        9.04       -1.95     18.28 o
   5  29   6       44.36       11.94     16.25 o
   6  29   6       44.81       32.64     17.19 o
   0  30   6      143.29      118.75     33.86 o
   1  30   6       38.78       45.00     17.73 o
   2  30   6       46.45       60.91     19.85 o
   3  30   6        1.30       -4.76     14.95 o
   4  30   6       31.11       -7.88     17.46 o
   5  30   6       13.65       46.59     17.76 o
   0  31   6        8.89       37.43     23.69 o
   1  31   6       61.47       44.67     17.68 o
   2  31   6       27.84       24.67     17.11 o
   3  31   6        0.02       14.05     18.26 o
   4  31   6       17.62        2.95     16.77 o
   0  32   6       20.26       24.57     24.41 o
   1  32   6       13.02        5.51     16.54 o
   2  32   6       10.56       -5.26     16.74 o
   3  32   6        3.93       -0.04     20.43 o
   1   1   7        3.07        4.68     12.48 o
   2   1   7       10.53       -8.82     14.70 o
   3   1   7      650.49      607.87     18.14 o
   4   1   7       14.09       11.30      9.04 o
   5   1   7      300.06      267.48     15.41 o
   6   1   7       54.36       66.02     11.17 o
   7   1   7      106.07       87.24     14.13 o
   8   1   7        0.32        3.76     15.17 o
   9   1   7        2.96       17.61     16.86 o
  10   1   7       16.58       24.55     17.73 o
  11   1   7        4.15       35.05     20.01 o
  12   1   7       27.22       56.58     20.88 o
   1   2   7       31.95       25.42     13.98 o
   2   2   7       10.55       -3.87     12.50 o
   3   2   7        3.56       11.34      8.01 o
   4   2   7       61.39       48.57      9.88 o
   5   2   7       11.56       34.23     10.01 o
   6   2   7        0.57       28.99     10.34 o
   7   2   7       22.91       32.56     12.71 o
   8   2   7       46.19       68.10     14.05 o
   9   2   7        0.54        5.37     15.72 o
  10   2   7        3.08       34.02     17.88 o
  11   2   7        9.85       15.87     18.89 o
  12   2   7       12.43       51.62     21.04 o
   1   3   7       51.31       61.92     38.56 o
   2   3   7       47.48       62.92      9.41 o
   3   3   7      342.45      373.18     23.44 o
   4   3   7       11.85       23.57      9.45 o
   5   3   7       41.61       35.77     10.32 o
   6   3   7        0.85       12.68      9.76 o
   7   3   7      116.59       91.29     14.71 o
   8   3   7       20.23       22.00     13.01 o
   9   3   7        7.77       17.64     13.44 o
  10   3   7        1.51       17.31     16.88 o
  11   3   7        0.04       11.15     18.46 o
  12   3   7       20.25       53.04     16.43 o
   1   4   7        4.99        5.99     22.24 o
   2   4   7      122.96       97.62     20.60 o
   3   4   7        9.60       32.76     10.51 o
   4   4   7      425.27      455.51     17.93 o
   5   4   7        0.96       -3.07     10.31 o
   6   4   7        9.29       32.56     12.27 o
   7   4   7       52.50       45.65     13.56 o
   8   4   7       80.93      100.85     16.16 o
   9   4   7       36.05       46.59     14.79 o
  10   4   7       21.73        3.23     17.44 o
  11   4   7        2.29       -1.97     13.79 o
  12   4   7        8.19       29.69     16.12 o
   1   5   7        1.77       -9.82     19.18 o
   2   5   7       96.40      101.82     12.82 o
   3   5   7      157.26      188.69     12.64 o
   4   5   7        0.25       -5.28     10.78 o
   5   5   7      238.75      263.44     15.38 o
   6   5   7      138.29      163.27     16.40 o
   7   5   7       10.74       26.83     13.09 o
   8   5   7       27.13       31.87     19.41 o
   9   5   7       51.21       72.04     15.59 o
  10   5   7       22.85       32.40     11.86 o
  11   5   7       62.53       88.00     21.47 o
  12   5   7        0.54        0.94     20.93 o
   1   6   7       99.20      109.09     11.67 o
   2   6   7        1.67        0.43      9.91 o
   3   6   7       10.92       12.33     11.78 o
   4   6   7      203.23      224.91     15.93 o
   5   6   7        1.24       21.14     12.58 o
   6   6   7      134.12      180.78     17.20 o
   7   6   7       76.48       68.27     14.35 o
   8   6   7        0.66       -4.40     12.62 o
   9   6   7        8.54        0.69     10.39 o
  10   6   7       43.61       49.17     13.25 o
  11   6   7       20.40       17.96     14.92 o
   1   7   7       36.25       28.28     10.29 o
   2   7   7       92.84       95.50     18.91 o
   3   7   7       49.55       46.35      9.82 o
   4   7   7       69.17       54.82     11.40 o
   5   7   7      296.07      312.51     19.77 o
   6   7   7      107.11      101.81     15.16 o
   7   7   7        1.45       24.04      9.75 o
   8   7   7        3.29       22.62     10.38 o
   9   7   7        0.00       16.80     11.21 o
  10   7   7        7.88       17.23     12.17 o
  11   7   7       10.51       22.15     15.34 o
   1   8   7      103.65       97.45     13.09 o
   2   8   7       22.84       15.87      8.66 o
   3   8   7       22.87       18.62      9.38 o
   4   8   7        5.64        1.19      9.71 o
   5   8   7        1.80        6.63     11.65 o
   6   8   7       33.70       54.38     13.33 o
   7   8   7      105.39      122.56     12.61 o
   8   8   7        0.00        4.05     10.64 o
   9   8   7       10.39       36.32     17.78 o
  10   8   7       39.50       51.62     13.52 o
  11   8   7        6.34       27.00     13.54 o
   1   9   7       30.04       20.02      7.80 o
   2   9   7       21.34       15.38      8.53 o
   3   9   7        0.88        1.91      8.83 o
   4   9   7        8.53       42.13     11.19 o
   5   9   7       14.04        8.47      8.01 o
   6   9   7       36.32       53.32     10.35 o
   7   9   7        4.57        7.71      9.87 o
   8   9   7       28.18       34.28     11.84 o
   9   9   7       15.74       19.94     11.99 o
  10   9   7       13.86       20.27     16.12 o
  11   9   7       35.81       50.76     14.26 o
   1  10   7       18.46       22.27      8.77 o
   2  10   7      163.82      172.41     10.16 o
   3  10   7       40.53       23.74     10.68 o
   4  10   7        1.90       10.76      9.04 o
   5  10   7        3.86        0.23      9.90 o
   6  10   7       23.67        6.61      9.91 o
   7  10   7       17.21       12.35     10.55 o
   8  10   7        8.18       20.02     11.25 o
   9  10   7       91.30       82.15     14.09 o
  10  10   7        3.49       13.99     13.11 o
  11  10   7        0.08       -2.13     12.97 o
   1  11   7        0.23       15.75      6.96 o
   2  11   7        2.12       11.59      7.54 o
   3  11   7        7.09       -6.58      7.36 o
   4  11   7        0.84       -3.98      8.02 o
   5  11   7       52.43       89.78     10.70 o
   6  11   7       13.70       28.78     10.63 o
   7  11   7        2.02        7.68     10.87 o
   8  11   7        8.05        1.05     15.25 o
   9  11   7        5.85        8.27     12.21 o
  10  11   7        2.94        9.91     13.29 o
  11  11   7       16.60       10.40     14.10 o
   1  12   7        9.92        1.39      8.30 o
   2  12   7       94.53      102.90     10.02 o
   3  12   7       13.57       25.81      8.63 o
   4  12   7       16.93       20.28      8.74 o
   5  12   7        8.66        3.37      9.32 o
   6  12   7       72.22       76.53     12.49 o
   7  12   7        1.08        4.16     13.66 o
   8  12   7       32.69       13.29     12.85 o
   9  12   7       66.32       73.76     20.27 o
  10  12   7       16.98        6.59     16.14 o
  11  12   7        6.63        6.84     14.27 o
   1  13   7        2.15        2.67      7.68 o
   2  13   7       24.49       38.84      8.76 o
   3  13   7      144.87      122.52     11.47 o
   4  13   7        0.30       -1.00     11.16 o
   5  13   7       29.52       45.91     10.58 o
   6  13   7        0.26       27.07     12.70 o
   7  13   7       24.49       42.74     12.28 o
   8  13   7        1.25        5.04     11.97 o
   9  13   7        1.90       29.37     13.47 o
  10  13   7       33.35       62.10     15.09 o
   1  14   7       15.64       25.27      7.30 o
   2  14   7       12.63       12.55      8.06 o
   3  14   7        1.08       -3.26      8.92 o
   4  14   7       34.99       37.73     10.19 o
   5  14   7       11.25       -1.36     10.00 o
   6  14   7      112.83       90.56     12.75 o
   7  14   7       35.45       29.30     19.14 o
   8  14   7       10.23       23.78     13.31 o
   9  14   7       46.34       49.19     14.87 o
  10  14   7        4.42       15.94     13.93 o
   1  15   7        2.25        1.35      7.78 o
   2  15   7        3.23       -2.88      8.93 o
   3  15   7       16.20       23.82     10.06 o
   4  15   7       12.75       17.89     10.43 o
   5  15   7        7.53        9.81     10.75 o
   6  15   7        0.08       13.90     11.36 o
   7  15   7       53.72       54.24     14.19 o
   8  15   7        0.00       -0.87     12.39 o
   9  15   7       20.25       13.22     20.62 o
  10  15   7        5.39      -13.61     13.61 o
   1  16   7        1.11        3.80      9.38 o
   2  16   7       22.35       20.07     11.99 o
   3  16   7       43.99       41.98     10.91 o
   4  16   7       62.96       94.45     19.03 o
   5  16   7       13.16       22.29     11.66 o
   6  16   7      444.79      483.78     21.73 o
   7  16   7        8.55        4.63     12.76 o
   8  16   7       37.10       25.36     13.78 o
   9  16   7        7.07        9.94     13.84 o
  10  16   7      105.93       86.85     30.59 o
   1  17   7       25.75       15.10     11.34 o
   2  17   7       13.63       16.86     11.93 o
   3  17   7      123.22      144.74     18.00 o
   4  17   7       12.66        6.46     13.25 o
   5  17   7      409.32      415.23     20.55 o
   6  17   7        1.10       25.03     12.53 o
   7  17   7       16.53       -8.01     14.31 o
   8  17   7        4.75       -7.33     13.10 o
   9  17   7       32.32       21.21     16.26 o
   1  18   7        5.24        7.22     11.43 o
   2  18   7      146.85      141.84     16.08 o
   3  18   7        0.13       -6.84     11.59 o
   4  18   7       57.62       45.93     13.78 o
   5  18   7        0.47       32.88     13.63 o
   6  18   7       10.65       10.87     13.75 o
   7  18   7        0.34        5.40     14.04 o
   8  18   7        1.23        6.74     15.42 o
   9  18   7        0.61      -15.33     15.33 o
   1  19   7       20.13       31.22     12.90 o
   2  19   7       15.00       14.21     12.59 o
   3  19   7       65.41       31.61     13.63 o
   4  19   7       21.30       20.81     13.57 o
   5  19   7       41.72       48.44     14.94 o
   6  19   7       14.33       27.37     14.71 o
   7  19   7        8.23        1.76     14.22 o
   8  19   7        4.70       -3.36     16.31 o
   9  19   7        3.24        5.11     16.19 o
   1  20   7        1.77        7.12     12.58 o
   2  20   7        1.10       10.17     12.69 o
   3  20   7       81.36       78.98     15.31 o
   4  20   7        0.03        1.90     13.07 o
   5  20   7       23.61       17.27     13.73 o
   6  20   7       32.84       44.40     15.17 o
   7  20   7        1.84       -3.02     14.43 o
   8  20   7        3.72       -8.24     16.08 o
   1  21   7        7.43       10.01     12.80 o
   2  21   7        0.00      -12.55     12.55 o
   3  21   7        8.02       -2.64     13.49 o
   4  21   7        5.18        8.41     14.02 o
   5  21   7       81.65       82.64     16.90 o
   6  21   7        4.54       -3.01     13.88 o
   7  21   7        0.00       -1.87     14.72 o
   8  21   7       12.04       37.38     18.11 o
   1  22   7        0.03       -2.13     13.09 o
   2  22   7        0.02      -12.69     12.69 o
   3  22   7       47.49       81.85     17.67 o
   4  22   7       90.04       68.50     15.65 o
   5  22   7        9.24        2.72     14.12 o
   6  22   7        3.00       16.74     14.96 o
   7  22   7       38.33       44.04     16.97 o
   1  23   7        9.94       10.52     13.91 o
   2  23   7        1.28       -7.24     13.64 o
   3  23   7       73.58       91.52     17.02 o
   4  23   7        3.46       20.97     14.72 o
   5  23   7        0.62        0.22     14.45 o
   6  23   7        0.43      -13.79     13.79 o
   7  23   7        2.48        0.45     15.79 o
   1  24   7       69.37       58.82     16.18 o
   2  24   7       12.08       34.06     15.31 o
   3  24   7       49.92       54.89     16.55 o
   4  24   7        6.55      -10.88     14.53 o
   5  24   7       13.39       24.79     16.17 o
   6  24   7       17.68       36.69     16.11 o
   1  25   7        0.03       11.08     15.08 o
   2  25   7        3.26       18.78     14.98 o
   3  25   7        0.52        7.11     14.94 o
   4  25   7        0.13      -13.49     13.49 o
   5  25   7       13.06       60.57     16.82 o
   1  26   7       30.16       41.38     20.49 o
   2  26   7       11.09       14.50     15.78 o
   3  26   7        4.50      -14.05     14.27 o
   4  26   7        0.11       10.86     17.96 o
   1  27   7       10.89       29.44     16.05 o
   2  27   7        4.36       12.61     15.51 o
   3  27   7       17.12       15.59     18.67 o
   1  28   7        1.91        4.45     16.06 o
   1   0   8      164.49      135.05     32.64 o
   2   0   8       15.34       35.60     11.89 o
   3   0   8       71.41      110.23     15.94 o
   4   0   8       24.45       28.20     15.02 o
   5   0   8       69.36       90.63     18.03 o
   6   0   8       10.14       28.56     21.22 o
   7   0   8       62.65       70.18     24.48 o
   8   0   8        1.28       35.50     24.48 o
   9   0   8        3.10       31.01     24.89 o
   0   1   8       11.78       11.83     27.34 o
   1   1   8       46.02       64.46     31.01 o
   2   1   8        0.55        2.03      7.54 o
   3   1   8        3.63       13.14     11.84 o
   4   1   8        3.13        9.95      9.89 o
   5   1   8       13.27       18.61     11.93 o
   6   1   8        2.55       22.88     14.86 o
   7   1   8        7.23       17.92     15.42 o
   8   1   8       12.31       22.99     16.59 o
   9   1   8        2.23       41.21     19.18 o
   0   2   8        4.17       29.38     26.11 o
   1   2   8      127.84      152.59     33.86 o
   2   2   8       26.11       31.70      8.68 o
   3   2   8       14.37        3.89     11.01 o
   4   2   8       14.41        8.29      9.96 o
   5   2   8       61.49       63.53     13.43 o
   6   2   8        4.00       -1.34     12.04 o
   7   2   8        2.94       27.41     16.41 o
   8   2   8       13.22       13.73     16.93 o
   9   2   8        0.05       10.04     16.88 o
   0   3   8       68.03      101.59     31.82 o
   1   3   8        2.07        3.11     18.13 o
   2   3   8       42.91       47.05     27.13 o
   3   3   8        4.05        8.53     14.63 o
   4   3   8        5.02       10.22     11.13 o
   5   3   8        3.16       38.57     13.01 o
   6   3   8       58.55       92.52     26.90 o
   7   3   8       98.72      130.79     22.44 o
   8   3   8        9.72       23.08     16.73 o
   9   3   8        6.83       52.43     19.04 o
   0   4   8        3.18      -10.61     25.30 o
   1   4   8        2.57        7.71     18.03 o
   2   4   8        4.50       -8.18      8.18 o
   3   4   8       23.17       33.47     12.02 o
   4   4   8        8.93       21.19     11.70 o
   5   4   8        1.98       17.74     12.43 o
   6   4   8        2.63       42.43     13.65 o
   7   4   8       10.56       19.84     14.01 o
   8   4   8       26.30       34.97     33.86 o
   9   4   8        6.18       36.47     18.46 o
   0   5   8        0.30      -24.48     24.48 o
   1   5   8        8.14       20.82     10.92 o
   2   5   8       12.18        9.58      9.71 o
   3   5   8        0.22       -3.31     10.09 o
   4   5   8       62.97       64.38     13.39 o
   5   5   8        0.14        3.16     12.03 o
   6   5   8        0.80       14.56     12.63 o
   7   5   8       15.06       12.39     13.77 o
   8   5   8       13.60       24.82     17.74 o
   9   5   8       44.52       68.85     19.97 o
   0   6   8        2.64        8.98     26.93 o
   1   6   8       23.95       27.01     11.85 o
   2   6   8       37.10       31.77     11.47 o
   3   6   8        0.00        8.48     10.34 o
   4   6   8       89.59      102.78     23.36 o
   5   6   8        3.62      -10.13     12.14 o
   6   6   8        0.50        1.71     19.70 o
   7   6   8       11.87        6.11     13.87 o
   8   6   8        0.03       32.67     17.59 o
   9   6   8        0.01       23.02     13.50 o
   0   7   8        6.62       37.13     30.19 o
   1   7   8       18.00       22.43     13.27 o
   2   7   8        0.78        1.04      8.96 o
   3   7   8        4.55       14.81     10.35 o
   4   7   8       76.54       90.82     28.91 o
   5   7   8       72.17       74.71     25.30 o
   6   7   8       99.11      105.47     23.90 o
   7   7   8        2.83       16.03     14.25 o
   8   7   8        5.27        7.79     14.50 o
   0   8   8        2.12       21.15     13.02 o
   1   8   8        6.83       21.78     12.24 o
   2   8   8        1.36       14.63      9.43 o
   3   8   8       18.61       18.64     10.69 o
   4   8   8        3.03       13.20     12.05 o
   5   8   8        2.41       -0.97     12.67 o
   6   8   8        5.15       14.57     13.91 o
   7   8   8       11.66       20.70     14.74 o
   8   8   8       68.32       72.74     13.31 o
   0   9   8       25.13       68.63     15.00 o
   1   9   8        5.55        6.38      9.12 o
   2   9   8        2.83       11.54     10.42 o
   3   9   8        0.12        7.13     10.81 o
   4   9   8        3.89        4.94     11.11 o
   5   9   8        4.12        9.31     13.28 o
   6   9   8       22.31       25.24     14.77 o
   7   9   8       61.25       78.98     13.11 o
   8   9   8       86.71      132.70     15.03 o
   0  10   8        2.86       28.32     29.38 o
   1  10   8        3.02       -5.77      9.31 o
   2  10   8       31.10       52.32      9.11 o
   3  10   8       32.82       35.97     13.64 o
   4  10   8       16.09       32.05     13.01 o
   5  10   8        3.09       16.14     13.67 o
   6  10   8        5.79       -6.67     10.65 o
   7  10   8       38.48       38.71     13.54 o
   8  10   8        6.54       15.54     12.38 o
   0  11   8       45.84       62.72     21.01 o
   1  11   8        0.95       -2.46      7.99 o
   2  11   8        0.07        3.47     11.57 o
   3  11   8        5.70        6.16      9.18 o
   4  11   8       14.26       35.84     10.15 o
   5  11   8        2.17       -1.58     10.37 o
   6  11   8       39.07       50.13     12.44 o
   7  11   8       10.30       19.25     11.92 o
   8  11   8        0.10       -3.94     12.18 o
   0  12   8       57.98       60.35     19.58 o
   1  12   8        1.13       -6.21      8.41 o
   2  12   8        6.45       30.63      9.65 o
   3  12   8        8.54        9.04      9.48 o
   4  12   8       17.13       17.64     10.17 o
   5  12   8       25.25       31.79     11.15 o
   6  12   8       22.96       17.02     12.17 o
   7  12   8        8.26       14.64     12.26 o
   0  13   8       46.04       46.13     17.30 o
   1  13   8        3.50        4.71     11.32 o
   2  13   8        3.74       13.00     11.17 o
   3  13   8        9.01       19.17     10.24 o
   4  13   8        0.42        8.69     10.22 o
   5  13   8        1.45      -10.04     10.45 o
   6  13   8       10.06       13.46     13.07 o
   7  13   8        0.07       10.28     15.94 o
   0  14   8      102.86      128.78     17.76 o
   1  14   8        1.92       10.94     10.23 o
   2  14   8        8.68       15.35     10.45 o
   3  14   8        2.43        7.69     10.37 o
   4  14   8        0.00        1.89     10.68 o
   5  14   8       29.92       34.88     12.09 o
   6  14   8       53.47       43.06     13.70 o
   7  14   8       14.37       33.94     13.73 o
   0  15   8        2.16        2.24     13.02 o
   1  15   8       37.78        8.21      9.16 o
   2  15   8       20.49       -4.76     10.17 o
   3  15   8       11.42       -5.11     10.53 o
   4  15   8        4.99        1.91     10.94 o
   5  15   8       29.86       39.92     12.42 o
   6  15   8        4.78       -4.95     12.72 o
   0  16   8        0.05       13.76     18.04 o
   1  16   8        2.17      -10.57     10.57 o
   2  16   8        7.91      -10.56     10.56 o
   3  16   8        8.27       -6.81     11.17 o
   4  16   8       11.65        6.95     12.02 o
   5  16   8        4.23        4.61     11.99 o
   6  16   8       17.51       -2.45     12.75 o
   0  17   8        9.55       15.73     22.64 o
   1  17   8        2.19      -10.11     12.62 o
   2  17   8        4.33       18.96     13.52 o
   3  17   8        0.13       -3.55     11.55 o
   4  17   8       34.19       31.97     12.91 o
   5  17   8        5.40       18.47     12.70 o
   0  18   8        5.09       -4.20     17.36 o
   1  18   8        0.81        3.28     16.72 o
   2  18   8       43.86       59.19     15.38 o
   3  18   8       68.91       76.17     15.61 o
   4  18   8       47.78       24.40     14.44 o
   5  18   8        0.02      -13.48     13.48 o
   0  19   8        0.75       11.87     18.04 o
   1  19   8       10.16       10.50     13.79 o
   2  19   8       28.46       33.29     16.36 o
   3  19   8        1.18       -2.64     17.02 o
   4  19   8        4.80       11.56     14.59 o
   0  20   8       14.98       38.94     21.80 o
   1  20   8        6.88       19.09     14.37 o
   2  20   8        0.60      -12.08     13.66 o
   3  20   8        0.55        1.91     14.63 o
   0  21   8        8.97       17.79     32.03 o
   1  21   8       21.89       19.22     15.24 o
   2  21   8        3.27        2.27     14.45 o
   3   1   9        6.03       48.55     19.58 o
   4   1   9       14.87       50.07     19.99 o
   2   2   9        5.85        8.98     28.56 o
   3   2   9        4.92       18.22     17.34 o
   4   2   9        0.05       38.43     14.28 o
   1   3   9        0.97      -26.52     26.52 o
   2   3   9        0.15      -26.11     26.11 o
   3   3   9        0.89       10.90     19.38 o
   4   3   9        0.64        4.90     19.58 o
   1   4   9        0.02      -26.93     26.93 o
   2   4   9        0.06        9.38     30.60 o
   3   4   9       69.62       71.21     18.56 o
   4   4   9        0.54       57.44     28.36 o
   1   5   9        0.17      -24.89     30.60 o
   2   5   9       92.79       72.62     33.46 o
   3   5   9        0.04      -10.31     16.36 o
   4   5   9       38.24       57.93     14.40 o
   1   6   9        3.21       19.62     26.93 o
   2   6   9       15.90        6.64     25.30 o
   3   6   9       33.50       75.21     19.16 o
   1   7   9        8.87       34.38     23.65 o
   2   7   9        1.99      -16.00     16.00 o
   3   7   9        5.37       13.24     17.58 o
   1   8   9        0.03        4.69     22.61 o
   2   8   9       15.52       16.37     23.96 o
   3   8   9        1.22        9.65     12.77 o
   1   9   9       34.04       19.32     41.62 o
   2   9   9        0.23       -7.11     16.50 o
   1  10   9        5.36       -8.85     16.96 o
 
